# Supplementary material for: miR-193b-3p Promotes Proliferation of Goat Skeletal Muscle Satellite Cells through Activating IGF2BP1
Source: Int J Mol Sci. 2022 Dec 12;23(24):15760. doi: 10.3390/ijms232415760 (PMC9779864; doi:10.3390/ijms232415760)
Supplement: Supplementary file 1 [file ijms-23-15760-s001.zip]

Archive with 5 entries (5 files):
- .DS_Store
- Supplementary Figures S1-S7.pdf
- Supplementary Table S1.pdf
- Supplementary Table S2 Top50 terms for miR-193-up DEG .xls
- Supplementary Table S3 Top50 Terms for miR-193-down DEG.xls
