# Supplementary material for: miR-193b-3p Promotes Proliferation of Goat Skeletal Muscle Satellite Cells through Activating IGF2BP1
Source: Int J Mol Sci. 2022 Dec 12;23(24):15760. doi: 10.3390/ijms232415760 (PMC9779864; doi:10.3390/ijms232415760)
Supplement: Supplementary file 1 [file ijms-23-15760-s001.zip › Supplementary Table S2 Top50 terms for miR-193-up DEG .xls]

Overlap Results
Collection(s):	C5
# overlaps shown:	50
# genesets in collections:	9996
# genes in comparison (n):	240
# genes in universe (N):	38055
Gene Set Name	# Genes in Gene Set (K)	Description	# Genes in Overlap (k)	k/K	p-value	FDR q-value
GO_CIRCULATORY_SYSTEM_DEVELOPMENT	1161	The process whose specific outcome is the progression of the circulatory system over time, from its formation to the mature structure. The circulatory system is the organ system that passes nutrients (such as amino acids and electrolytes), gases, hormones, blood cells, etc. to and from cells in the body to help fight diseases and help stabilize body temperature and pH to maintain homeostasis. [GO…	57	0.0491	4.32E-34	4.32E-30
GO_ANATOMICAL_STRUCTURE_FORMATION_INVOLVED_IN_MORPHOGENESIS	1172	The developmental process pertaining to the initial formation of an anatomical structure from unspecified parts. This process begins with the specific processes that contribute to the appearance of the discrete structure and ends when the structural rudiment is recognizable. An anatomical structure is any biological entity that occupies space and is distinguished from its surroundings. Anatomical…	52	0.0444	6.20E-29	3.10E-25
GO_COLLAGEN_CONTAINING_EXTRACELLULAR_MATRIX	406	An extracellular matrix consisting mainly of proteins (especially collagen) and glycosaminoglycans (mostly as proteoglycans) that provides not only essential physical scaffolding for the cellular constituents but can also initiate crucial biochemical and biomechanical cues required for tissue morphogenesis, differentiation and homeostasis. The components are secreted by cells in the vicinity and …	32	0.0788	2.00E-25	6.65E-22
GO_TUBE_DEVELOPMENT	1105	The process whose specific outcome is the progression of a tube over time, from its initial formation to a mature structure. Epithelial and endothelial tubes transport gases, liquids and cells from one site to another and form the basic structure of many organs and tissues including lung and trachea, kidney, the mammary gland, the vascular system and the gastrointestinal and urinary-genital tract…	46	0.0416	2.03E-24	5.08E-21
GO_EXTRACELLULAR_MATRIX	524	A structure lying external to one or more cells, which provides structural support, biochemical or biomechanical cues for cells or tissues. [GOC:BHF, GOC:mah, GOC:rph, NIF_Subcellular:nlx_subcell_20090513, PMID:21123617, PMID:28089324]	34	0.0649	3.29E-24	6.57E-21
GO_EXTRACELLULAR_STRUCTURE_ORGANIZATION	421	A process that is carried out at the cellular level which results in the assembly, arrangement of constituent parts, or disassembly of structures in the space external to the outermost structure of a cell. For cells without external protective or external encapsulating structures this refers to space outside of the plasma membrane, and also covers the host cell environment outside an intracellula…	31	0.0736	9.07E-24	1.51E-20
GO_CARDIOVASCULAR_SYSTEM_DEVELOPMENT	806	The process whose specific outcome is the progression of the cardiovascular system over time, from its formation to the mature structure. The cardiovascular system is the anatomical system that has as its parts the heart and blood vessels. [GOC:mah, UBERON:0004535]	38	0.0471	4.44E-22	6.34E-19
GO_NEGATIVE_REGULATION_OF_RESPONSE_TO_STIMULUS	1655	Any process that stops, prevents, or reduces the frequency, rate or extent of a response to a stimulus. Response to stimulus is a change in state or activity of a cell or an organism (in terms of movement, secretion, enzyme production, gene expression, etc.) as a result of a stimulus. [GOC:jid]	51	0.0308	2.97E-21	3.71E-18
GO_REGULATION_OF_CELL_POPULATION_PROLIFERATION	1708	Any process that modulates the frequency, rate or extent of cell proliferation. [GOC:jl]	51	0.0299	1.16E-20	1.29E-17
GO_EXTRACELLULAR_MATRIX_STRUCTURAL_CONSTITUENT	162	The action of a molecule that contributes to the structural integrity of the extracellular matrix. [GOC:mah]	20	0.1235	3.77E-20	3.77E-17
GO_BLOOD_VESSEL_MORPHOGENESIS	682	The process in which the anatomical structures of blood vessels are generated and organized. The blood vessel is the vasculature carrying blood. [GOC:jid]	33	0.0484	1.35E-19	1.22E-16
GO_TUBE_MORPHOGENESIS	916	The process in which the anatomical structures of a tube are generated and organized. Epithelial and endothelial tubes transport gases, liquids and cells from one site to another and form the basic structure of many organs and tissues, with tube shape and organization varying from the single-celled excretory organ in Caenorhabditis elegans to the branching trees of the mammalian kidney and insect…	37	0.0404	2.83E-19	2.35E-16
GO_MUSCLE_STRUCTURE_DEVELOPMENT	659	The progression of a muscle structure over time, from its formation to its mature state. Muscle structures are contractile cells, tissues or organs that are found in multicellular organisms. [GOC:dph]	32	0.0486	4.51E-19	3.22E-16
GO_SUPRAMOLECULAR_FIBER_ORGANIZATION	659	A process that is carried out at the cellular level which results in the assembly, arrangement of constituent parts, or disassembly of a supramolecular fiber, a polymer consisting of an indefinite number of protein or protein complex subunits that have polymerised to form a fiber-shaped structure. [GOC:pr]	32	0.0486	4.51E-19	3.22E-16
GO_POSITIVE_REGULATION_OF_MULTICELLULAR_ORGANISMAL_PROCESS	1795	Any process that activates or increases the frequency, rate or extent of an organismal process, any of the processes pertinent to the function of an organism above the cellular level; includes the integrated processes of tissues and organs. [GOC:ai]	50	0.0279	5.44E-19	3.62E-16
GO_HEART_DEVELOPMENT	573	The process whose specific outcome is the progression of the heart over time, from its formation to the mature structure. The heart is a hollow, muscular organ, which, by contracting rhythmically, keeps up the circulation of the blood. [GOC:jid, UBERON:0000948]	30	0.0524	7.81E-19	4.88E-16
GO_RESPONSE_TO_ENDOGENOUS_STIMULUS	1648	Any process that results in a change in state or activity of a cell or an organism (in terms of movement, secretion, enzyme production, gene expression, etc.) as a result of a stimulus arising within the organism. [GOC:sm]	47	0.0285	2.96E-18	1.74E-15
GO_STRUCTURAL_MOLECULE_ACTIVITY	826	The action of a molecule that contributes to the structural integrity of a complex or its assembly within or outside a cell. [GOC:mah, GOC:vw]	34	0.0412	5.15E-18	2.86E-15
GO_NEGATIVE_REGULATION_OF_SIGNALING	1394	Any process that stops, prevents, or reduces the frequency, rate or extent of a signaling process. [GOC:mtg_signal]	43	0.0308	5.94E-18	3.12E-15
GO_BIOLOGICAL_ADHESION	1417	The attachment of a cell or organism to a substrate, another cell, or other organism. Biological adhesion includes intracellular attachment between membrane regions. [GOC:isa_complete]	43	0.0303	1.08E-17	5.37E-15
GO_ANIMAL_ORGAN_MORPHOGENESIS	1034	Morphogenesis of an animal organ. An organ is defined as a tissue or set of tissues that work together to perform a specific function or functions. Morphogenesis is the process in which anatomical structures are generated and organized. Organs are commonly observed as visibly distinct structures, but may also exist as loosely associated clusters of cells that work together to perform a specific f…	37	0.0358	1.45E-17	6.92E-15
GO_RESPONSE_TO_GROWTH_FACTOR	732	Any process that results in a change in state or activity of a cell or an organism (in terms of movement, secretion, enzyme production, gene expression, etc.) as a result of a growth factor stimulus. [GOC:BHF, GOC:mah]	31	0.0423	7.72E-17	3.51E-14
GO_PROTEIN_CONTAINING_COMPLEX_BINDING	1099	Interacting selectively and non-covalently with a macromolecular complex. [GOC:jl]	37	0.0337	1.02E-16	4.43E-14
GO_SECRETION	1638	The controlled release of a substance by a cell or a tissue. [GOC:ai]	44	0.0269	3.66E-16	1.53E-13
GO_REGULATION_OF_RESPONSE_TO_STRESS	1497	Any process that modulates the frequency, rate or extent of a response to stress. Response to stress is a change in state or activity of a cell or an organism (in terms of movement, secretion, enzyme production, gene expression, etc.) as a result of a disturbance in organismal or cellular homeostasis, usually, but not necessarily, exogenous (e.g. temperature, humidity, ionizing radiation). [GOC:d…	42	0.0281	4.24E-16	1.70E-13
GO_REGULATION_OF_ANATOMICAL_STRUCTURE_MORPHOGENESIS	1153	Any process that modulates the frequency, rate or extent of anatomical structure morphogenesis. [GOC:mah]	37	0.0321	4.64E-16	1.79E-13
GO_RESPONSE_TO_OXYGEN_CONTAINING_COMPOUND	1616	Any process that results in a change in state or activity of a cell or an organism (in terms of movement, secretion, enzyme production, gene expression, etc.) as a result of an oxygen-containing compound stimulus. [GOC:pr, GOC:TermGenie]	43	0.0266	1.17E-15	4.31E-13
GO_CELL_MOTILITY	1719	Any process involved in the controlled self-propelled movement of a cell that results in translocation of the cell from one place to another. [GOC:dgh, GOC:dph, GOC:isa_complete, GOC:mlg]	44	0.0256	2.06E-15	7.35E-13
GO_REGULATION_OF_CELL_DEATH	1723	Any process that modulates the rate or frequency of cell death. Cell death is the specific activation or halting of processes within a cell so that its vital functions markedly cease, rather than simply deteriorating gradually over time, which culminates in cell death. [GOC:dph, GOC:tb]	44	0.0255	2.24E-15	7.71E-13
GO_MUSCLE_ORGAN_DEVELOPMENT	410	The process whose specific outcome is the progression of the muscle over time, from its formation to the mature structure. The muscle is an organ consisting of a tissue made up of various elongated cells that are specialized to contract and thus to produce movement and mechanical work. [GOC:jid, ISBN:0198506732]	23	0.0561	2.57E-15	8.56E-13
GO_STRIATED_MUSCLE_CELL_DIFFERENTIATION	286	The process in which a relatively unspecialized cell acquires specialized features of a striated muscle cell; striated muscle fibers are divided by transverse bands into striations, and cardiac and voluntary muscle are types of striated muscle. [CL:0000737, GOC:ai]	20	0.0699	2.83E-15	9.12E-13
GO_CELLULAR_RESPONSE_TO_ENDOGENOUS_STIMULUS	1384	Any process that results in a change in state or activity of a cell (in terms of movement, secretion, enzyme production, gene expression, etc.) as a result of a stimulus arising within the organism. [GOC:mah]	39	0.0282	4.76E-15	1.49E-12
GO_CONTRACTILE_FIBER	229	Fibers, composed of actin, myosin, and associated proteins, found in cells of smooth or striated muscle. [GOC:go_curators, ISBN:0815316194]	18	0.0786	9.52E-15	2.88E-12
GO_REGULATION_OF_CELLULAR_COMPONENT_MOVEMENT	1077	Any process that modulates the frequency, rate or extent of the movement of a cellular component. [GOC:ai, GOC:dph, GOC:jl]	34	0.0316	1.30E-14	3.82E-12
GO_NEGATIVE_REGULATION_OF_CELL_POPULATION_PROLIFERATION	765	Any process that stops, prevents or reduces the rate or extent of cell proliferation. [GOC:go_curators]	29	0.0379	1.41E-14	4.02E-12
GO_APOPTOTIC_PROCESS	1980	A programmed cell death process which begins when a cell receives an internal (e.g. DNA damage) or external signal (e.g. an extracellular death ligand), and proceeds through a series of biochemical events (signaling pathway phase) which trigger an execution phase. The execution phase is the last step of an apoptotic process, and is typically characterized by rounding-up of the cell, retraction of…	46	0.0232	1.49E-14	4.13E-12
GO_NEGATIVE_REGULATION_OF_CELL_DEATH	1019	Any process that decreases the rate or frequency of cell death. Cell death is the specific activation or halting of processes within a cell so that its vital functions markedly cease, rather than simply deteriorating gradually over time, which culminates in cell death. [GOC:BHF, GOC:dph, GOC:tb]	33	0.0324	1.62E-14	4.38E-12
GO_MUSCLE_TISSUE_DEVELOPMENT	408	The progression of muscle tissue over time, from its initial formation to its mature state. Muscle tissue is a contractile tissue made up of actin and myosin fibers. [GOC:dph]	22	0.0539	2.38E-14	6.26E-12
GO_LOCOMOTION	1943	Self-propelled movement of a cell or organism from one location to another. [GOC:dgh]	45	0.0232	3.38E-14	8.66E-12
GO_SKELETAL_SYSTEM_DEVELOPMENT	517	The process whose specific outcome is the progression of the skeleton over time, from its formation to the mature structure. The skeleton is the bony framework of the body in vertebrates (endoskeleton) or the hard outer envelope of insects (exoskeleton or dermoskeleton). [GOC:dph, GOC:jid, GOC:tb, http://www.stedmans.com/]	24	0.0464	4.00E-14	1.00E-11
GO_ACTIN_FILAMENT_BASED_PROCESS	744	Any cellular process that depends upon or alters the actin cytoskeleton, that part of the cytoskeleton comprising actin filaments and their associated proteins. [GOC:mah]	28	0.0376	4.94E-14	1.21E-11
GO_PROTEIN_PHOSPHORYLATION	1967	The process of introducing a phosphate group on to a protein. [GOC:hb]	45	0.0229	5.21E-14	1.24E-11
GO_EPITHELIAL_CELL_PROLIFERATION	426	The multiplication or reproduction of epithelial cells, resulting in the expansion of a cell population. Epithelial cells make up the epithelium, the covering of internal and external surfaces of the body, including the lining of vessels and other small cavities. It consists of cells joined by small amounts of cementing substances. [ISBN:0721662544]	22	0.0516	5.71E-14	1.33E-11
GO_ENDOPLASMIC_RETICULUM_PART	1350	Any constituent part of the endoplasmic reticulum, the irregular network of unit membranes, visible only by electron microscopy, that occurs in the cytoplasm of many eukaryotic cells. The membranes form a complex meshwork of tubular channels, which are often expanded into slitlike cavities called cisternae. [GOC:jl]	37	0.0274	6.04E-14	1.37E-11
GO_POSITIVE_REGULATION_OF_SIGNALING	1828	Any process that activates, maintains or increases the frequency, rate or extent of a signaling process. [GOC:mtg_signal]	43	0.0235	8.15E-14	1.81E-11
GO_INTEGRIN_BINDING	127	Interacting selectively and non-covalently with an integrin. [GOC:ceb]	14	0.1102	8.86E-14	1.93E-11
GO_REGULATION_OF_INTRACELLULAR_SIGNAL_TRANSDUCTION	1846	Any process that modulates the frequency, rate or extent of intracellular signal transduction. [GOC:dph, GOC:signaling, GOC:tb, GOC:TermGenie]	43	0.0233	1.14E-13	2.41E-11
GO_ENDOPLASMIC_RETICULUM_LUMEN	307	The volume enclosed by the membranes of the endoplasmic reticulum. [ISBN:0198547684]	19	0.0619	1.29E-13	2.69E-11
GO_ACTOMYOSIN_STRUCTURE_ORGANIZATION	193	A process that is carried out at the cellular level which results in the assembly, arrangement of constituent parts, or disassembly of cytoskeletal structures containing both actin and myosin or paramyosin. The myosin may be organized into filaments. [GOC:dph, GOC:jl, GOC:mah]	16	0.0829	1.32E-13	2.69E-11
GO_GOLGI_APPARATUS	1552	A compound membranous cytoplasmic organelle of eukaryotic cells, consisting of flattened, ribosome-free vesicles arranged in a more or less regular stack. The Golgi apparatus differs from the endoplasmic reticulum in often having slightly thicker membranes, appearing in sections as a characteristic shallow semicircle so that the convex side (cis or entry face) abuts the endoplasmic reticulum, sec…	39	0.0251	1.80E-13	3.59E-11
Gene/Gene Set Overlap Matrix
Entrez Gene Id	Gene Symbol	Gene Description	GO_CIRCULATORY_SYSTEM_DEVELOPMENT	GO_ANATOMICAL_STRUCTURE_FORMATION_INVOLVED_IN_MORPHOGENESIS	GO_COLLAGEN_CONTAINING_EXTRACELLULAR_MATRIX	GO_TUBE_DEVELOPMENT	GO_EXTRACELLULAR_MATRIX	GO_EXTRACELLULAR_STRUCTURE_ORGANIZATION	GO_CARDIOVASCULAR_SYSTEM_DEVELOPMENT	GO_NEGATIVE_REGULATION_OF_RESPONSE_TO_STIMULUS	GO_REGULATION_OF_CELL_POPULATION_PROLIFERATION	GO_EXTRACELLULAR_MATRIX_STRUCTURAL_CONSTITUENT	GO_BLOOD_VESSEL_MORPHOGENESIS	GO_TUBE_MORPHOGENESIS	GO_MUSCLE_STRUCTURE_DEVELOPMENT	GO_SUPRAMOLECULAR_FIBER_ORGANIZATION	GO_POSITIVE_REGULATION_OF_MULTICELLULAR_ORGANISMAL_PROCESS	GO_HEART_DEVELOPMENT	GO_RESPONSE_TO_ENDOGENOUS_STIMULUS	GO_STRUCTURAL_MOLECULE_ACTIVITY	GO_NEGATIVE_REGULATION_OF_SIGNALING	GO_BIOLOGICAL_ADHESION	GO_ANIMAL_ORGAN_MORPHOGENESIS	GO_RESPONSE_TO_GROWTH_FACTOR	GO_PROTEIN_CONTAINING_COMPLEX_BINDING	GO_SECRETION	GO_REGULATION_OF_RESPONSE_TO_STRESS	GO_REGULATION_OF_ANATOMICAL_STRUCTURE_MORPHOGENESIS	GO_RESPONSE_TO_OXYGEN_CONTAINING_COMPOUND	GO_CELL_MOTILITY	GO_REGULATION_OF_CELL_DEATH	GO_MUSCLE_ORGAN_DEVELOPMENT	GO_STRIATED_MUSCLE_CELL_DIFFERENTIATION	GO_CELLULAR_RESPONSE_TO_ENDOGENOUS_STIMULUS	GO_CONTRACTILE_FIBER	GO_REGULATION_OF_CELLULAR_COMPONENT_MOVEMENT	GO_NEGATIVE_REGULATION_OF_CELL_POPULATION_PROLIFERATION	GO_APOPTOTIC_PROCESS	GO_NEGATIVE_REGULATION_OF_CELL_DEATH	GO_MUSCLE_TISSUE_DEVELOPMENT	GO_LOCOMOTION	GO_SKELETAL_SYSTEM_DEVELOPMENT	GO_ACTIN_FILAMENT_BASED_PROCESS	GO_PROTEIN_PHOSPHORYLATION	GO_EPITHELIAL_CELL_PROLIFERATION	GO_ENDOPLASMIC_RETICULUM_PART	GO_POSITIVE_REGULATION_OF_SIGNALING	GO_INTEGRIN_BINDING	GO_REGULATION_OF_INTRACELLULAR_SIGNAL_TRANSDUCTION
26585	GREM1	gremlin 1, DAN family BMP antagonist [Source:HGNC Symbol;Acc:HGNC:2001]	GO_CIRCULATORY_SYSTEM_DEVELOPMENT	GO_ANATOMICAL_STRUCTURE_FORMATION_INVOLVED_IN_MORPHOGENESIS	GO_COLLAGEN_CONTAINING_EXTRACELLULAR_MATRIX	GO_TUBE_DEVELOPMENT	GO_EXTRACELLULAR_MATRIX	GO_EXTRACELLULAR_STRUCTURE_ORGANIZATION	GO_CARDIOVASCULAR_SYSTEM_DEVELOPMENT	GO_NEGATIVE_REGULATION_OF_RESPONSE_TO_STIMULUS	GO_REGULATION_OF_CELL_POPULATION_PROLIFERATION		GO_BLOOD_VESSEL_MORPHOGENESIS	GO_TUBE_MORPHOGENESIS	GO_MUSCLE_STRUCTURE_DEVELOPMENT	GO_SUPRAMOLECULAR_FIBER_ORGANIZATION	GO_POSITIVE_REGULATION_OF_MULTICELLULAR_ORGANISMAL_PROCESS	GO_HEART_DEVELOPMENT	GO_RESPONSE_TO_ENDOGENOUS_STIMULUS		GO_NEGATIVE_REGULATION_OF_SIGNALING	GO_BIOLOGICAL_ADHESION	GO_ANIMAL_ORGAN_MORPHOGENESIS	GO_RESPONSE_TO_GROWTH_FACTOR				GO_REGULATION_OF_ANATOMICAL_STRUCTURE_MORPHOGENESIS		GO_CELL_MOTILITY	GO_REGULATION_OF_CELL_DEATH	GO_MUSCLE_ORGAN_DEVELOPMENT	GO_STRIATED_MUSCLE_CELL_DIFFERENTIATION	GO_CELLULAR_RESPONSE_TO_ENDOGENOUS_STIMULUS		GO_REGULATION_OF_CELLULAR_COMPONENT_MOVEMENT	GO_NEGATIVE_REGULATION_OF_CELL_POPULATION_PROLIFERATION	GO_APOPTOTIC_PROCESS	GO_NEGATIVE_REGULATION_OF_CELL_DEATH	GO_MUSCLE_TISSUE_DEVELOPMENT	GO_LOCOMOTION	GO_SKELETAL_SYSTEM_DEVELOPMENT		GO_PROTEIN_PHOSPHORYLATION			GO_POSITIVE_REGULATION_OF_SIGNALING		GO_REGULATION_OF_INTRACELLULAR_SIGNAL_TRANSDUCTION
1634	DCN	decorin [Source:HGNC Symbol;Acc:HGNC:2705]	GO_CIRCULATORY_SYSTEM_DEVELOPMENT	GO_ANATOMICAL_STRUCTURE_FORMATION_INVOLVED_IN_MORPHOGENESIS	GO_COLLAGEN_CONTAINING_EXTRACELLULAR_MATRIX	GO_TUBE_DEVELOPMENT	GO_EXTRACELLULAR_MATRIX	GO_EXTRACELLULAR_STRUCTURE_ORGANIZATION	GO_CARDIOVASCULAR_SYSTEM_DEVELOPMENT	GO_NEGATIVE_REGULATION_OF_RESPONSE_TO_STIMULUS		GO_EXTRACELLULAR_MATRIX_STRUCTURAL_CONSTITUENT	GO_BLOOD_VESSEL_MORPHOGENESIS	GO_TUBE_MORPHOGENESIS	GO_MUSCLE_STRUCTURE_DEVELOPMENT					GO_STRUCTURAL_MOLECULE_ACTIVITY	GO_NEGATIVE_REGULATION_OF_SIGNALING		GO_ANIMAL_ORGAN_MORPHOGENESIS	GO_RESPONSE_TO_GROWTH_FACTOR	GO_PROTEIN_CONTAINING_COMPLEX_BINDING			GO_REGULATION_OF_ANATOMICAL_STRUCTURE_MORPHOGENESIS	GO_RESPONSE_TO_OXYGEN_CONTAINING_COMPOUND	GO_CELL_MOTILITY		GO_MUSCLE_ORGAN_DEVELOPMENT				GO_REGULATION_OF_CELLULAR_COMPONENT_MOVEMENT				GO_MUSCLE_TISSUE_DEVELOPMENT	GO_LOCOMOTION						GO_POSITIVE_REGULATION_OF_SIGNALING		GO_REGULATION_OF_INTRACELLULAR_SIGNAL_TRANSDUCTION
6678	SPARC	secreted protein acidic and cysteine rich [Source:HGNC Symbol;Acc:HGNC:11219]	GO_CIRCULATORY_SYSTEM_DEVELOPMENT	GO_ANATOMICAL_STRUCTURE_FORMATION_INVOLVED_IN_MORPHOGENESIS	GO_COLLAGEN_CONTAINING_EXTRACELLULAR_MATRIX	GO_TUBE_DEVELOPMENT	GO_EXTRACELLULAR_MATRIX	GO_EXTRACELLULAR_STRUCTURE_ORGANIZATION	GO_CARDIOVASCULAR_SYSTEM_DEVELOPMENT		GO_REGULATION_OF_CELL_POPULATION_PROLIFERATION	GO_EXTRACELLULAR_MATRIX_STRUCTURAL_CONSTITUENT	GO_BLOOD_VESSEL_MORPHOGENESIS	GO_TUBE_MORPHOGENESIS			GO_POSITIVE_REGULATION_OF_MULTICELLULAR_ORGANISMAL_PROCESS	GO_HEART_DEVELOPMENT	GO_RESPONSE_TO_ENDOGENOUS_STIMULUS	GO_STRUCTURAL_MOLECULE_ACTIVITY				GO_RESPONSE_TO_GROWTH_FACTOR	GO_PROTEIN_CONTAINING_COMPLEX_BINDING	GO_SECRETION		GO_REGULATION_OF_ANATOMICAL_STRUCTURE_MORPHOGENESIS	GO_RESPONSE_TO_OXYGEN_CONTAINING_COMPOUND	GO_CELL_MOTILITY						GO_REGULATION_OF_CELLULAR_COMPONENT_MOVEMENT	GO_NEGATIVE_REGULATION_OF_CELL_POPULATION_PROLIFERATION				GO_LOCOMOTION	GO_SKELETAL_SYSTEM_DEVELOPMENT			GO_EPITHELIAL_CELL_PROLIFERATION
2335	FN1	fibronectin 1 [Source:HGNC Symbol;Acc:HGNC:3778]	GO_CIRCULATORY_SYSTEM_DEVELOPMENT	GO_ANATOMICAL_STRUCTURE_FORMATION_INVOLVED_IN_MORPHOGENESIS	GO_COLLAGEN_CONTAINING_EXTRACELLULAR_MATRIX	GO_TUBE_DEVELOPMENT	GO_EXTRACELLULAR_MATRIX	GO_EXTRACELLULAR_STRUCTURE_ORGANIZATION	GO_CARDIOVASCULAR_SYSTEM_DEVELOPMENT		GO_REGULATION_OF_CELL_POPULATION_PROLIFERATION	GO_EXTRACELLULAR_MATRIX_STRUCTURAL_CONSTITUENT	GO_BLOOD_VESSEL_MORPHOGENESIS	GO_TUBE_MORPHOGENESIS			GO_POSITIVE_REGULATION_OF_MULTICELLULAR_ORGANISMAL_PROCESS			GO_STRUCTURAL_MOLECULE_ACTIVITY		GO_BIOLOGICAL_ADHESION			GO_PROTEIN_CONTAINING_COMPLEX_BINDING	GO_SECRETION		GO_REGULATION_OF_ANATOMICAL_STRUCTURE_MORPHOGENESIS		GO_CELL_MOTILITY						GO_REGULATION_OF_CELLULAR_COMPONENT_MOVEMENT					GO_LOCOMOTION			GO_PROTEIN_PHOSPHORYLATION		GO_ENDOPLASMIC_RETICULUM_PART		GO_INTEGRIN_BINDING	GO_REGULATION_OF_INTRACELLULAR_SIGNAL_TRANSDUCTION
1490	CCN2	cellular communication network factor 2 [Source:HGNC Symbol;Acc:HGNC:2500]	GO_CIRCULATORY_SYSTEM_DEVELOPMENT	GO_ANATOMICAL_STRUCTURE_FORMATION_INVOLVED_IN_MORPHOGENESIS	GO_COLLAGEN_CONTAINING_EXTRACELLULAR_MATRIX	GO_TUBE_DEVELOPMENT	GO_EXTRACELLULAR_MATRIX	GO_EXTRACELLULAR_STRUCTURE_ORGANIZATION	GO_CARDIOVASCULAR_SYSTEM_DEVELOPMENT		GO_REGULATION_OF_CELL_POPULATION_PROLIFERATION		GO_BLOOD_VESSEL_MORPHOGENESIS	GO_TUBE_MORPHOGENESIS		GO_SUPRAMOLECULAR_FIBER_ORGANIZATION	GO_POSITIVE_REGULATION_OF_MULTICELLULAR_ORGANISMAL_PROCESS		GO_RESPONSE_TO_ENDOGENOUS_STIMULUS			GO_BIOLOGICAL_ADHESION	GO_ANIMAL_ORGAN_MORPHOGENESIS	GO_RESPONSE_TO_GROWTH_FACTOR	GO_PROTEIN_CONTAINING_COMPLEX_BINDING	GO_SECRETION	GO_REGULATION_OF_RESPONSE_TO_STRESS		GO_RESPONSE_TO_OXYGEN_CONTAINING_COMPOUND	GO_CELL_MOTILITY	GO_REGULATION_OF_CELL_DEATH			GO_CELLULAR_RESPONSE_TO_ENDOGENOUS_STIMULUS				GO_APOPTOTIC_PROCESS	GO_NEGATIVE_REGULATION_OF_CELL_DEATH		GO_LOCOMOTION	GO_SKELETAL_SYSTEM_DEVELOPMENT	GO_ACTIN_FILAMENT_BASED_PROCESS	GO_PROTEIN_PHOSPHORYLATION			GO_POSITIVE_REGULATION_OF_SIGNALING	GO_INTEGRIN_BINDING	GO_REGULATION_OF_INTRACELLULAR_SIGNAL_TRANSDUCTION
4313	MMP2	matrix metallopeptidase 2 [Source:HGNC Symbol;Acc:HGNC:7166]	GO_CIRCULATORY_SYSTEM_DEVELOPMENT	GO_ANATOMICAL_STRUCTURE_FORMATION_INVOLVED_IN_MORPHOGENESIS	GO_COLLAGEN_CONTAINING_EXTRACELLULAR_MATRIX	GO_TUBE_DEVELOPMENT	GO_EXTRACELLULAR_MATRIX	GO_EXTRACELLULAR_STRUCTURE_ORGANIZATION	GO_CARDIOVASCULAR_SYSTEM_DEVELOPMENT		GO_REGULATION_OF_CELL_POPULATION_PROLIFERATION		GO_BLOOD_VESSEL_MORPHOGENESIS	GO_TUBE_MORPHOGENESIS					GO_RESPONSE_TO_ENDOGENOUS_STIMULUS				GO_ANIMAL_ORGAN_MORPHOGENESIS						GO_RESPONSE_TO_OXYGEN_CONTAINING_COMPOUND					GO_CELLULAR_RESPONSE_TO_ENDOGENOUS_STIMULUS	GO_CONTRACTILE_FIBER							GO_SKELETAL_SYSTEM_DEVELOPMENT
1295	COL8A1	collagen type VIII alpha 1 chain [Source:HGNC Symbol;Acc:HGNC:2215]	GO_CIRCULATORY_SYSTEM_DEVELOPMENT	GO_ANATOMICAL_STRUCTURE_FORMATION_INVOLVED_IN_MORPHOGENESIS	GO_COLLAGEN_CONTAINING_EXTRACELLULAR_MATRIX	GO_TUBE_DEVELOPMENT	GO_EXTRACELLULAR_MATRIX	GO_EXTRACELLULAR_STRUCTURE_ORGANIZATION	GO_CARDIOVASCULAR_SYSTEM_DEVELOPMENT			GO_EXTRACELLULAR_MATRIX_STRUCTURAL_CONSTITUENT	GO_BLOOD_VESSEL_MORPHOGENESIS	GO_TUBE_MORPHOGENESIS						GO_STRUCTURAL_MOLECULE_ACTIVITY		GO_BIOLOGICAL_ADHESION	GO_ANIMAL_ORGAN_MORPHOGENESIS																						GO_EPITHELIAL_CELL_PROLIFERATION	GO_ENDOPLASMIC_RETICULUM_PART
7045	TGFBI	transforming growth factor beta induced [Source:HGNC Symbol;Acc:HGNC:11771]	GO_CIRCULATORY_SYSTEM_DEVELOPMENT	GO_ANATOMICAL_STRUCTURE_FORMATION_INVOLVED_IN_MORPHOGENESIS	GO_COLLAGEN_CONTAINING_EXTRACELLULAR_MATRIX	GO_TUBE_DEVELOPMENT	GO_EXTRACELLULAR_MATRIX	GO_EXTRACELLULAR_STRUCTURE_ORGANIZATION	GO_CARDIOVASCULAR_SYSTEM_DEVELOPMENT			GO_EXTRACELLULAR_MATRIX_STRUCTURAL_CONSTITUENT	GO_BLOOD_VESSEL_MORPHOGENESIS	GO_TUBE_MORPHOGENESIS						GO_STRUCTURAL_MOLECULE_ACTIVITY		GO_BIOLOGICAL_ADHESION			GO_PROTEIN_CONTAINING_COMPLEX_BINDING																	GO_SKELETAL_SYSTEM_DEVELOPMENT						GO_INTEGRIN_BINDING
4856	CCN3	cellular communication network factor 3 [Source:HGNC Symbol;Acc:HGNC:7885]	GO_CIRCULATORY_SYSTEM_DEVELOPMENT	GO_ANATOMICAL_STRUCTURE_FORMATION_INVOLVED_IN_MORPHOGENESIS	GO_COLLAGEN_CONTAINING_EXTRACELLULAR_MATRIX	GO_TUBE_DEVELOPMENT	GO_EXTRACELLULAR_MATRIX		GO_CARDIOVASCULAR_SYSTEM_DEVELOPMENT	GO_NEGATIVE_REGULATION_OF_RESPONSE_TO_STIMULUS	GO_REGULATION_OF_CELL_POPULATION_PROLIFERATION		GO_BLOOD_VESSEL_MORPHOGENESIS	GO_TUBE_MORPHOGENESIS	GO_MUSCLE_STRUCTURE_DEVELOPMENT						GO_NEGATIVE_REGULATION_OF_SIGNALING	GO_BIOLOGICAL_ADHESION			GO_PROTEIN_CONTAINING_COMPLEX_BINDING	GO_SECRETION	GO_REGULATION_OF_RESPONSE_TO_STRESS			GO_CELL_MOTILITY	GO_REGULATION_OF_CELL_DEATH		GO_STRIATED_MUSCLE_CELL_DIFFERENTIATION			GO_REGULATION_OF_CELLULAR_COMPONENT_MOVEMENT	GO_NEGATIVE_REGULATION_OF_CELL_POPULATION_PROLIFERATION		GO_NEGATIVE_REGULATION_OF_CELL_DEATH		GO_LOCOMOTION	GO_SKELETAL_SYSTEM_DEVELOPMENT			GO_EPITHELIAL_CELL_PROLIFERATION		GO_POSITIVE_REGULATION_OF_SIGNALING	GO_INTEGRIN_BINDING	GO_REGULATION_OF_INTRACELLULAR_SIGNAL_TRANSDUCTION
6422	SFRP1	secreted frizzled related protein 1 [Source:HGNC Symbol;Acc:HGNC:10776]	GO_CIRCULATORY_SYSTEM_DEVELOPMENT	GO_ANATOMICAL_STRUCTURE_FORMATION_INVOLVED_IN_MORPHOGENESIS	GO_COLLAGEN_CONTAINING_EXTRACELLULAR_MATRIX	GO_TUBE_DEVELOPMENT	GO_EXTRACELLULAR_MATRIX		GO_CARDIOVASCULAR_SYSTEM_DEVELOPMENT	GO_NEGATIVE_REGULATION_OF_RESPONSE_TO_STIMULUS	GO_REGULATION_OF_CELL_POPULATION_PROLIFERATION		GO_BLOOD_VESSEL_MORPHOGENESIS	GO_TUBE_MORPHOGENESIS		GO_SUPRAMOLECULAR_FIBER_ORGANIZATION			GO_RESPONSE_TO_ENDOGENOUS_STIMULUS		GO_NEGATIVE_REGULATION_OF_SIGNALING	GO_BIOLOGICAL_ADHESION	GO_ANIMAL_ORGAN_MORPHOGENESIS	GO_RESPONSE_TO_GROWTH_FACTOR		GO_SECRETION	GO_REGULATION_OF_RESPONSE_TO_STRESS	GO_REGULATION_OF_ANATOMICAL_STRUCTURE_MORPHOGENESIS	GO_RESPONSE_TO_OXYGEN_CONTAINING_COMPOUND	GO_CELL_MOTILITY	GO_REGULATION_OF_CELL_DEATH			GO_CELLULAR_RESPONSE_TO_ENDOGENOUS_STIMULUS		GO_REGULATION_OF_CELLULAR_COMPONENT_MOVEMENT	GO_NEGATIVE_REGULATION_OF_CELL_POPULATION_PROLIFERATION	GO_APOPTOTIC_PROCESS	GO_NEGATIVE_REGULATION_OF_CELL_DEATH		GO_LOCOMOTION	GO_SKELETAL_SYSTEM_DEVELOPMENT	GO_ACTIN_FILAMENT_BASED_PROCESS	GO_PROTEIN_PHOSPHORYLATION	GO_EPITHELIAL_CELL_PROLIFERATION		GO_POSITIVE_REGULATION_OF_SIGNALING		GO_REGULATION_OF_INTRACELLULAR_SIGNAL_TRANSDUCTION
5764	PTN	pleiotrophin [Source:HGNC Symbol;Acc:HGNC:9630]	GO_CIRCULATORY_SYSTEM_DEVELOPMENT	GO_ANATOMICAL_STRUCTURE_FORMATION_INVOLVED_IN_MORPHOGENESIS	GO_COLLAGEN_CONTAINING_EXTRACELLULAR_MATRIX	GO_TUBE_DEVELOPMENT	GO_EXTRACELLULAR_MATRIX		GO_CARDIOVASCULAR_SYSTEM_DEVELOPMENT		GO_REGULATION_OF_CELL_POPULATION_PROLIFERATION		GO_BLOOD_VESSEL_MORPHOGENESIS	GO_TUBE_MORPHOGENESIS			GO_POSITIVE_REGULATION_OF_MULTICELLULAR_ORGANISMAL_PROCESS	GO_HEART_DEVELOPMENT	GO_RESPONSE_TO_ENDOGENOUS_STIMULUS			GO_BIOLOGICAL_ADHESION	GO_ANIMAL_ORGAN_MORPHOGENESIS	GO_RESPONSE_TO_GROWTH_FACTOR				GO_REGULATION_OF_ANATOMICAL_STRUCTURE_MORPHOGENESIS	GO_RESPONSE_TO_OXYGEN_CONTAINING_COMPOUND	GO_CELL_MOTILITY	GO_REGULATION_OF_CELL_DEATH			GO_CELLULAR_RESPONSE_TO_ENDOGENOUS_STIMULUS		GO_REGULATION_OF_CELLULAR_COMPONENT_MOVEMENT	GO_NEGATIVE_REGULATION_OF_CELL_POPULATION_PROLIFERATION	GO_APOPTOTIC_PROCESS			GO_LOCOMOTION				GO_EPITHELIAL_CELL_PROLIFERATION		GO_POSITIVE_REGULATION_OF_SIGNALING
1512	CTSH	cathepsin H [Source:HGNC Symbol;Acc:HGNC:2535]	GO_CIRCULATORY_SYSTEM_DEVELOPMENT	GO_ANATOMICAL_STRUCTURE_FORMATION_INVOLVED_IN_MORPHOGENESIS	GO_COLLAGEN_CONTAINING_EXTRACELLULAR_MATRIX	GO_TUBE_DEVELOPMENT	GO_EXTRACELLULAR_MATRIX		GO_CARDIOVASCULAR_SYSTEM_DEVELOPMENT		GO_REGULATION_OF_CELL_POPULATION_PROLIFERATION		GO_BLOOD_VESSEL_MORPHOGENESIS	GO_TUBE_MORPHOGENESIS			GO_POSITIVE_REGULATION_OF_MULTICELLULAR_ORGANISMAL_PROCESS		GO_RESPONSE_TO_ENDOGENOUS_STIMULUS				GO_ANIMAL_ORGAN_MORPHOGENESIS			GO_SECRETION		GO_REGULATION_OF_ANATOMICAL_STRUCTURE_MORPHOGENESIS	GO_RESPONSE_TO_OXYGEN_CONTAINING_COMPOUND	GO_CELL_MOTILITY	GO_REGULATION_OF_CELL_DEATH			GO_CELLULAR_RESPONSE_TO_ENDOGENOUS_STIMULUS		GO_REGULATION_OF_CELLULAR_COMPONENT_MOVEMENT		GO_APOPTOTIC_PROCESS	GO_NEGATIVE_REGULATION_OF_CELL_DEATH		GO_LOCOMOTION			GO_PROTEIN_PHOSPHORYLATION			GO_POSITIVE_REGULATION_OF_SIGNALING
1116	CHI3L1	chitinase 3 like 1 [Source:HGNC Symbol;Acc:HGNC:1932]	GO_CIRCULATORY_SYSTEM_DEVELOPMENT	GO_ANATOMICAL_STRUCTURE_FORMATION_INVOLVED_IN_MORPHOGENESIS		GO_TUBE_DEVELOPMENT	GO_EXTRACELLULAR_MATRIX		GO_CARDIOVASCULAR_SYSTEM_DEVELOPMENT			GO_EXTRACELLULAR_MATRIX_STRUCTURAL_CONSTITUENT	GO_BLOOD_VESSEL_MORPHOGENESIS	GO_TUBE_MORPHOGENESIS			GO_POSITIVE_REGULATION_OF_MULTICELLULAR_ORGANISMAL_PROCESS			GO_STRUCTURAL_MOLECULE_ACTIVITY						GO_SECRETION		GO_REGULATION_OF_ANATOMICAL_STRUCTURE_MORPHOGENESIS										GO_APOPTOTIC_PROCESS				GO_SKELETAL_SYSTEM_DEVELOPMENT		GO_PROTEIN_PHOSPHORYLATION			GO_POSITIVE_REGULATION_OF_SIGNALING		GO_REGULATION_OF_INTRACELLULAR_SIGNAL_TRANSDUCTION
3688	ITGB1	integrin subunit beta 1 [Source:HGNC Symbol;Acc:HGNC:6153]	GO_CIRCULATORY_SYSTEM_DEVELOPMENT	GO_ANATOMICAL_STRUCTURE_FORMATION_INVOLVED_IN_MORPHOGENESIS		GO_TUBE_DEVELOPMENT		GO_EXTRACELLULAR_STRUCTURE_ORGANIZATION	GO_CARDIOVASCULAR_SYSTEM_DEVELOPMENT	GO_NEGATIVE_REGULATION_OF_RESPONSE_TO_STIMULUS	GO_REGULATION_OF_CELL_POPULATION_PROLIFERATION		GO_BLOOD_VESSEL_MORPHOGENESIS	GO_TUBE_MORPHOGENESIS	GO_MUSCLE_STRUCTURE_DEVELOPMENT	GO_SUPRAMOLECULAR_FIBER_ORGANIZATION	GO_POSITIVE_REGULATION_OF_MULTICELLULAR_ORGANISMAL_PROCESS	GO_HEART_DEVELOPMENT	GO_RESPONSE_TO_ENDOGENOUS_STIMULUS		GO_NEGATIVE_REGULATION_OF_SIGNALING	GO_BIOLOGICAL_ADHESION			GO_PROTEIN_CONTAINING_COMPLEX_BINDING			GO_REGULATION_OF_ANATOMICAL_STRUCTURE_MORPHOGENESIS		GO_CELL_MOTILITY	GO_REGULATION_OF_CELL_DEATH		GO_STRIATED_MUSCLE_CELL_DIFFERENTIATION					GO_APOPTOTIC_PROCESS	GO_NEGATIVE_REGULATION_OF_CELL_DEATH	GO_MUSCLE_TISSUE_DEVELOPMENT	GO_LOCOMOTION		GO_ACTIN_FILAMENT_BASED_PROCESS				GO_POSITIVE_REGULATION_OF_SIGNALING	GO_INTEGRIN_BINDING	GO_REGULATION_OF_INTRACELLULAR_SIGNAL_TRANSDUCTION
3685	ITGAV	integrin subunit alpha V [Source:HGNC Symbol;Acc:HGNC:6150]	GO_CIRCULATORY_SYSTEM_DEVELOPMENT	GO_ANATOMICAL_STRUCTURE_FORMATION_INVOLVED_IN_MORPHOGENESIS		GO_TUBE_DEVELOPMENT		GO_EXTRACELLULAR_STRUCTURE_ORGANIZATION	GO_CARDIOVASCULAR_SYSTEM_DEVELOPMENT	GO_NEGATIVE_REGULATION_OF_RESPONSE_TO_STIMULUS	GO_REGULATION_OF_CELL_POPULATION_PROLIFERATION		GO_BLOOD_VESSEL_MORPHOGENESIS	GO_TUBE_MORPHOGENESIS							GO_NEGATIVE_REGULATION_OF_SIGNALING	GO_BIOLOGICAL_ADHESION			GO_PROTEIN_CONTAINING_COMPLEX_BINDING	GO_SECRETION				GO_CELL_MOTILITY	GO_REGULATION_OF_CELL_DEATH					GO_REGULATION_OF_CELLULAR_COMPONENT_MOVEMENT		GO_APOPTOTIC_PROCESS	GO_NEGATIVE_REGULATION_OF_CELL_DEATH		GO_LOCOMOTION			GO_PROTEIN_PHOSPHORYLATION				GO_INTEGRIN_BINDING
2191	FAP	fibroblast activation protein alpha [Source:HGNC Symbol;Acc:HGNC:3590]	GO_CIRCULATORY_SYSTEM_DEVELOPMENT	GO_ANATOMICAL_STRUCTURE_FORMATION_INVOLVED_IN_MORPHOGENESIS		GO_TUBE_DEVELOPMENT		GO_EXTRACELLULAR_STRUCTURE_ORGANIZATION	GO_CARDIOVASCULAR_SYSTEM_DEVELOPMENT	GO_NEGATIVE_REGULATION_OF_RESPONSE_TO_STIMULUS	GO_REGULATION_OF_CELL_POPULATION_PROLIFERATION		GO_BLOOD_VESSEL_MORPHOGENESIS	GO_TUBE_MORPHOGENESIS								GO_BIOLOGICAL_ADHESION			GO_PROTEIN_CONTAINING_COMPLEX_BINDING		GO_REGULATION_OF_RESPONSE_TO_STRESS			GO_CELL_MOTILITY	GO_REGULATION_OF_CELL_DEATH						GO_NEGATIVE_REGULATION_OF_CELL_POPULATION_PROLIFERATION	GO_APOPTOTIC_PROCESS			GO_LOCOMOTION				GO_EPITHELIAL_CELL_PROLIFERATION			GO_INTEGRIN_BINDING
2683	B4GALT1	beta-1,4-galactosyltransferase 1 [Source:HGNC Symbol;Acc:HGNC:924]	GO_CIRCULATORY_SYSTEM_DEVELOPMENT	GO_ANATOMICAL_STRUCTURE_FORMATION_INVOLVED_IN_MORPHOGENESIS		GO_TUBE_DEVELOPMENT		GO_EXTRACELLULAR_STRUCTURE_ORGANIZATION	GO_CARDIOVASCULAR_SYSTEM_DEVELOPMENT		GO_REGULATION_OF_CELL_POPULATION_PROLIFERATION		GO_BLOOD_VESSEL_MORPHOGENESIS	GO_TUBE_MORPHOGENESIS								GO_BIOLOGICAL_ADHESION				GO_SECRETION				GO_CELL_MOTILITY	GO_REGULATION_OF_CELL_DEATH						GO_NEGATIVE_REGULATION_OF_CELL_POPULATION_PROLIFERATION	GO_APOPTOTIC_PROCESS			GO_LOCOMOTION				GO_EPITHELIAL_CELL_PROLIFERATION
8038	ADAM12	ADAM metallopeptidase domain 12 [Source:HGNC Symbol;Acc:HGNC:190]	GO_CIRCULATORY_SYSTEM_DEVELOPMENT	GO_ANATOMICAL_STRUCTURE_FORMATION_INVOLVED_IN_MORPHOGENESIS		GO_TUBE_DEVELOPMENT		GO_EXTRACELLULAR_STRUCTURE_ORGANIZATION	GO_CARDIOVASCULAR_SYSTEM_DEVELOPMENT				GO_BLOOD_VESSEL_MORPHOGENESIS	GO_TUBE_MORPHOGENESIS	GO_MUSCLE_STRUCTURE_DEVELOPMENT		GO_POSITIVE_REGULATION_OF_MULTICELLULAR_ORGANISMAL_PROCESS					GO_BIOLOGICAL_ADHESION						GO_REGULATION_OF_ANATOMICAL_STRUCTURE_MORPHOGENESIS					GO_STRIATED_MUSCLE_CELL_DIFFERENTIATION
7494	XBP1	X-box binding protein 1 [Source:HGNC Symbol;Acc:HGNC:12801]	GO_CIRCULATORY_SYSTEM_DEVELOPMENT	GO_ANATOMICAL_STRUCTURE_FORMATION_INVOLVED_IN_MORPHOGENESIS		GO_TUBE_DEVELOPMENT			GO_CARDIOVASCULAR_SYSTEM_DEVELOPMENT	GO_NEGATIVE_REGULATION_OF_RESPONSE_TO_STIMULUS	GO_REGULATION_OF_CELL_POPULATION_PROLIFERATION		GO_BLOOD_VESSEL_MORPHOGENESIS	GO_TUBE_MORPHOGENESIS	GO_MUSCLE_STRUCTURE_DEVELOPMENT		GO_POSITIVE_REGULATION_OF_MULTICELLULAR_ORGANISMAL_PROCESS		GO_RESPONSE_TO_ENDOGENOUS_STIMULUS		GO_NEGATIVE_REGULATION_OF_SIGNALING	GO_BIOLOGICAL_ADHESION	GO_ANIMAL_ORGAN_MORPHOGENESIS			GO_SECRETION	GO_REGULATION_OF_RESPONSE_TO_STRESS	GO_REGULATION_OF_ANATOMICAL_STRUCTURE_MORPHOGENESIS	GO_RESPONSE_TO_OXYGEN_CONTAINING_COMPOUND	GO_CELL_MOTILITY	GO_REGULATION_OF_CELL_DEATH	GO_MUSCLE_ORGAN_DEVELOPMENT	GO_STRIATED_MUSCLE_CELL_DIFFERENTIATION	GO_CELLULAR_RESPONSE_TO_ENDOGENOUS_STIMULUS		GO_REGULATION_OF_CELLULAR_COMPONENT_MOVEMENT		GO_APOPTOTIC_PROCESS	GO_NEGATIVE_REGULATION_OF_CELL_DEATH		GO_LOCOMOTION				GO_EPITHELIAL_CELL_PROLIFERATION	GO_ENDOPLASMIC_RETICULUM_PART	GO_POSITIVE_REGULATION_OF_SIGNALING		GO_REGULATION_OF_INTRACELLULAR_SIGNAL_TRANSDUCTION
10519	CIB1	calcium and integrin binding 1 [Source:HGNC Symbol;Acc:HGNC:16920]	GO_CIRCULATORY_SYSTEM_DEVELOPMENT	GO_ANATOMICAL_STRUCTURE_FORMATION_INVOLVED_IN_MORPHOGENESIS		GO_TUBE_DEVELOPMENT			GO_CARDIOVASCULAR_SYSTEM_DEVELOPMENT	GO_NEGATIVE_REGULATION_OF_RESPONSE_TO_STIMULUS	GO_REGULATION_OF_CELL_POPULATION_PROLIFERATION		GO_BLOOD_VESSEL_MORPHOGENESIS	GO_TUBE_MORPHOGENESIS		GO_SUPRAMOLECULAR_FIBER_ORGANIZATION	GO_POSITIVE_REGULATION_OF_MULTICELLULAR_ORGANISMAL_PROCESS		GO_RESPONSE_TO_ENDOGENOUS_STIMULUS		GO_NEGATIVE_REGULATION_OF_SIGNALING	GO_BIOLOGICAL_ADHESION		GO_RESPONSE_TO_GROWTH_FACTOR				GO_REGULATION_OF_ANATOMICAL_STRUCTURE_MORPHOGENESIS		GO_CELL_MOTILITY	GO_REGULATION_OF_CELL_DEATH			GO_CELLULAR_RESPONSE_TO_ENDOGENOUS_STIMULUS		GO_REGULATION_OF_CELLULAR_COMPONENT_MOVEMENT	GO_NEGATIVE_REGULATION_OF_CELL_POPULATION_PROLIFERATION	GO_APOPTOTIC_PROCESS	GO_NEGATIVE_REGULATION_OF_CELL_DEATH		GO_LOCOMOTION			GO_PROTEIN_PHOSPHORYLATION			GO_POSITIVE_REGULATION_OF_SIGNALING		GO_REGULATION_OF_INTRACELLULAR_SIGNAL_TRANSDUCTION
8862	APLN	apelin [Source:HGNC Symbol;Acc:HGNC:16665]	GO_CIRCULATORY_SYSTEM_DEVELOPMENT	GO_ANATOMICAL_STRUCTURE_FORMATION_INVOLVED_IN_MORPHOGENESIS		GO_TUBE_DEVELOPMENT			GO_CARDIOVASCULAR_SYSTEM_DEVELOPMENT	GO_NEGATIVE_REGULATION_OF_RESPONSE_TO_STIMULUS	GO_REGULATION_OF_CELL_POPULATION_PROLIFERATION		GO_BLOOD_VESSEL_MORPHOGENESIS	GO_TUBE_MORPHOGENESIS			GO_POSITIVE_REGULATION_OF_MULTICELLULAR_ORGANISMAL_PROCESS	GO_HEART_DEVELOPMENT	GO_RESPONSE_TO_ENDOGENOUS_STIMULUS		GO_NEGATIVE_REGULATION_OF_SIGNALING			GO_RESPONSE_TO_GROWTH_FACTOR		GO_SECRETION								GO_CELLULAR_RESPONSE_TO_ENDOGENOUS_STIMULUS			GO_NEGATIVE_REGULATION_OF_CELL_POPULATION_PROLIFERATION								GO_EPITHELIAL_CELL_PROLIFERATION		GO_POSITIVE_REGULATION_OF_SIGNALING
3091	HIF1A	hypoxia inducible factor 1 subunit alpha [Source:HGNC Symbol;Acc:HGNC:4910]	GO_CIRCULATORY_SYSTEM_DEVELOPMENT	GO_ANATOMICAL_STRUCTURE_FORMATION_INVOLVED_IN_MORPHOGENESIS		GO_TUBE_DEVELOPMENT			GO_CARDIOVASCULAR_SYSTEM_DEVELOPMENT	GO_NEGATIVE_REGULATION_OF_RESPONSE_TO_STIMULUS	GO_REGULATION_OF_CELL_POPULATION_PROLIFERATION		GO_BLOOD_VESSEL_MORPHOGENESIS	GO_TUBE_MORPHOGENESIS			GO_POSITIVE_REGULATION_OF_MULTICELLULAR_ORGANISMAL_PROCESS	GO_HEART_DEVELOPMENT			GO_NEGATIVE_REGULATION_OF_SIGNALING		GO_ANIMAL_ORGAN_MORPHOGENESIS	GO_RESPONSE_TO_GROWTH_FACTOR		GO_SECRETION	GO_REGULATION_OF_RESPONSE_TO_STRESS	GO_REGULATION_OF_ANATOMICAL_STRUCTURE_MORPHOGENESIS	GO_RESPONSE_TO_OXYGEN_CONTAINING_COMPOUND	GO_CELL_MOTILITY	GO_REGULATION_OF_CELL_DEATH					GO_REGULATION_OF_CELLULAR_COMPONENT_MOVEMENT		GO_APOPTOTIC_PROCESS	GO_NEGATIVE_REGULATION_OF_CELL_DEATH		GO_LOCOMOTION	GO_SKELETAL_SYSTEM_DEVELOPMENT			GO_EPITHELIAL_CELL_PROLIFERATION		GO_POSITIVE_REGULATION_OF_SIGNALING		GO_REGULATION_OF_INTRACELLULAR_SIGNAL_TRANSDUCTION
3315	HSPB1	heat shock protein family B (small) member 1 [Source:HGNC Symbol;Acc:HGNC:5246]	GO_CIRCULATORY_SYSTEM_DEVELOPMENT	GO_ANATOMICAL_STRUCTURE_FORMATION_INVOLVED_IN_MORPHOGENESIS		GO_TUBE_DEVELOPMENT			GO_CARDIOVASCULAR_SYSTEM_DEVELOPMENT	GO_NEGATIVE_REGULATION_OF_RESPONSE_TO_STIMULUS			GO_BLOOD_VESSEL_MORPHOGENESIS	GO_TUBE_MORPHOGENESIS			GO_POSITIVE_REGULATION_OF_MULTICELLULAR_ORGANISMAL_PROCESS				GO_NEGATIVE_REGULATION_OF_SIGNALING	GO_BIOLOGICAL_ADHESION		GO_RESPONSE_TO_GROWTH_FACTOR			GO_REGULATION_OF_RESPONSE_TO_STRESS	GO_REGULATION_OF_ANATOMICAL_STRUCTURE_MORPHOGENESIS		GO_CELL_MOTILITY	GO_REGULATION_OF_CELL_DEATH				GO_CONTRACTILE_FIBER	GO_REGULATION_OF_CELLULAR_COMPONENT_MOVEMENT		GO_APOPTOTIC_PROCESS	GO_NEGATIVE_REGULATION_OF_CELL_DEATH		GO_LOCOMOTION			GO_PROTEIN_PHOSPHORYLATION					GO_REGULATION_OF_INTRACELLULAR_SIGNAL_TRANSDUCTION
57007	ACKR3	atypical chemokine receptor 3 [Source:HGNC Symbol;Acc:HGNC:23692]	GO_CIRCULATORY_SYSTEM_DEVELOPMENT	GO_ANATOMICAL_STRUCTURE_FORMATION_INVOLVED_IN_MORPHOGENESIS		GO_TUBE_DEVELOPMENT			GO_CARDIOVASCULAR_SYSTEM_DEVELOPMENT	GO_NEGATIVE_REGULATION_OF_RESPONSE_TO_STIMULUS			GO_BLOOD_VESSEL_MORPHOGENESIS	GO_TUBE_MORPHOGENESIS							GO_NEGATIVE_REGULATION_OF_SIGNALING	GO_BIOLOGICAL_ADHESION					GO_REGULATION_OF_RESPONSE_TO_STRESS			GO_CELL_MOTILITY	GO_REGULATION_OF_CELL_DEATH					GO_REGULATION_OF_CELLULAR_COMPONENT_MOVEMENT		GO_APOPTOTIC_PROCESS	GO_NEGATIVE_REGULATION_OF_CELL_DEATH		GO_LOCOMOTION			GO_PROTEIN_PHOSPHORYLATION			GO_POSITIVE_REGULATION_OF_SIGNALING		GO_REGULATION_OF_INTRACELLULAR_SIGNAL_TRANSDUCTION
10512	SEMA3C	semaphorin 3C [Source:HGNC Symbol;Acc:HGNC:10725]	GO_CIRCULATORY_SYSTEM_DEVELOPMENT	GO_ANATOMICAL_STRUCTURE_FORMATION_INVOLVED_IN_MORPHOGENESIS		GO_TUBE_DEVELOPMENT			GO_CARDIOVASCULAR_SYSTEM_DEVELOPMENT	GO_NEGATIVE_REGULATION_OF_RESPONSE_TO_STIMULUS							GO_POSITIVE_REGULATION_OF_MULTICELLULAR_ORGANISMAL_PROCESS	GO_HEART_DEVELOPMENT					GO_ANIMAL_ORGAN_MORPHOGENESIS					GO_REGULATION_OF_ANATOMICAL_STRUCTURE_MORPHOGENESIS		GO_CELL_MOTILITY						GO_REGULATION_OF_CELLULAR_COMPONENT_MOVEMENT				GO_MUSCLE_TISSUE_DEVELOPMENT	GO_LOCOMOTION
8828	NRP2	neuropilin 2 [Source:HGNC Symbol;Acc:HGNC:8005]	GO_CIRCULATORY_SYSTEM_DEVELOPMENT	GO_ANATOMICAL_STRUCTURE_FORMATION_INVOLVED_IN_MORPHOGENESIS		GO_TUBE_DEVELOPMENT			GO_CARDIOVASCULAR_SYSTEM_DEVELOPMENT		GO_REGULATION_OF_CELL_POPULATION_PROLIFERATION		GO_BLOOD_VESSEL_MORPHOGENESIS	GO_TUBE_MORPHOGENESIS			GO_POSITIVE_REGULATION_OF_MULTICELLULAR_ORGANISMAL_PROCESS	GO_HEART_DEVELOPMENT				GO_BIOLOGICAL_ADHESION	GO_ANIMAL_ORGAN_MORPHOGENESIS	GO_RESPONSE_TO_GROWTH_FACTOR						GO_CELL_MOTILITY						GO_REGULATION_OF_CELLULAR_COMPONENT_MOVEMENT					GO_LOCOMOTION				GO_EPITHELIAL_CELL_PROLIFERATION
8877	SPHK1	sphingosine kinase 1 [Source:HGNC Symbol;Acc:HGNC:11240]	GO_CIRCULATORY_SYSTEM_DEVELOPMENT	GO_ANATOMICAL_STRUCTURE_FORMATION_INVOLVED_IN_MORPHOGENESIS		GO_TUBE_DEVELOPMENT			GO_CARDIOVASCULAR_SYSTEM_DEVELOPMENT		GO_REGULATION_OF_CELL_POPULATION_PROLIFERATION		GO_BLOOD_VESSEL_MORPHOGENESIS	GO_TUBE_MORPHOGENESIS			GO_POSITIVE_REGULATION_OF_MULTICELLULAR_ORGANISMAL_PROCESS											GO_REGULATION_OF_ANATOMICAL_STRUCTURE_MORPHOGENESIS	GO_RESPONSE_TO_OXYGEN_CONTAINING_COMPOUND	GO_CELL_MOTILITY	GO_REGULATION_OF_CELL_DEATH					GO_REGULATION_OF_CELLULAR_COMPONENT_MOVEMENT		GO_APOPTOTIC_PROCESS	GO_NEGATIVE_REGULATION_OF_CELL_DEATH		GO_LOCOMOTION			GO_PROTEIN_PHOSPHORYLATION			GO_POSITIVE_REGULATION_OF_SIGNALING		GO_REGULATION_OF_INTRACELLULAR_SIGNAL_TRANSDUCTION
7453	WARS	tryptophanyl-tRNA synthetase [Source:HGNC Symbol;Acc:HGNC:12729]	GO_CIRCULATORY_SYSTEM_DEVELOPMENT	GO_ANATOMICAL_STRUCTURE_FORMATION_INVOLVED_IN_MORPHOGENESIS		GO_TUBE_DEVELOPMENT			GO_CARDIOVASCULAR_SYSTEM_DEVELOPMENT		GO_REGULATION_OF_CELL_POPULATION_PROLIFERATION		GO_BLOOD_VESSEL_MORPHOGENESIS	GO_TUBE_MORPHOGENESIS														GO_REGULATION_OF_ANATOMICAL_STRUCTURE_MORPHOGENESIS									GO_NEGATIVE_REGULATION_OF_CELL_POPULATION_PROLIFERATION							GO_PROTEIN_PHOSPHORYLATION
6303	SAT1	spermidine/spermine N1-acetyltransferase 1 [Source:HGNC Symbol;Acc:HGNC:10540]	GO_CIRCULATORY_SYSTEM_DEVELOPMENT	GO_ANATOMICAL_STRUCTURE_FORMATION_INVOLVED_IN_MORPHOGENESIS		GO_TUBE_DEVELOPMENT			GO_CARDIOVASCULAR_SYSTEM_DEVELOPMENT		GO_REGULATION_OF_CELL_POPULATION_PROLIFERATION		GO_BLOOD_VESSEL_MORPHOGENESIS	GO_TUBE_MORPHOGENESIS
4208	MEF2C	myocyte enhancer factor 2C [Source:HGNC Symbol;Acc:HGNC:6996]	GO_CIRCULATORY_SYSTEM_DEVELOPMENT	GO_ANATOMICAL_STRUCTURE_FORMATION_INVOLVED_IN_MORPHOGENESIS		GO_TUBE_DEVELOPMENT			GO_CARDIOVASCULAR_SYSTEM_DEVELOPMENT		GO_REGULATION_OF_CELL_POPULATION_PROLIFERATION			GO_TUBE_MORPHOGENESIS	GO_MUSCLE_STRUCTURE_DEVELOPMENT	GO_SUPRAMOLECULAR_FIBER_ORGANIZATION	GO_POSITIVE_REGULATION_OF_MULTICELLULAR_ORGANISMAL_PROCESS	GO_HEART_DEVELOPMENT	GO_RESPONSE_TO_ENDOGENOUS_STIMULUS				GO_ANIMAL_ORGAN_MORPHOGENESIS	GO_RESPONSE_TO_GROWTH_FACTOR		GO_SECRETION	GO_REGULATION_OF_RESPONSE_TO_STRESS	GO_REGULATION_OF_ANATOMICAL_STRUCTURE_MORPHOGENESIS	GO_RESPONSE_TO_OXYGEN_CONTAINING_COMPOUND	GO_CELL_MOTILITY	GO_REGULATION_OF_CELL_DEATH	GO_MUSCLE_ORGAN_DEVELOPMENT	GO_STRIATED_MUSCLE_CELL_DIFFERENTIATION	GO_CELLULAR_RESPONSE_TO_ENDOGENOUS_STIMULUS		GO_REGULATION_OF_CELLULAR_COMPONENT_MOVEMENT	GO_NEGATIVE_REGULATION_OF_CELL_POPULATION_PROLIFERATION	GO_APOPTOTIC_PROCESS	GO_NEGATIVE_REGULATION_OF_CELL_DEATH	GO_MUSCLE_TISSUE_DEVELOPMENT	GO_LOCOMOTION	GO_SKELETAL_SYSTEM_DEVELOPMENT	GO_ACTIN_FILAMENT_BASED_PROCESS	GO_PROTEIN_PHOSPHORYLATION	GO_EPITHELIAL_CELL_PROLIFERATION
2034	EPAS1	endothelial PAS domain protein 1 [Source:HGNC Symbol;Acc:HGNC:3374]	GO_CIRCULATORY_SYSTEM_DEVELOPMENT	GO_ANATOMICAL_STRUCTURE_FORMATION_INVOLVED_IN_MORPHOGENESIS		GO_TUBE_DEVELOPMENT			GO_CARDIOVASCULAR_SYSTEM_DEVELOPMENT				GO_BLOOD_VESSEL_MORPHOGENESIS	GO_TUBE_MORPHOGENESIS	GO_MUSCLE_STRUCTURE_DEVELOPMENT		GO_POSITIVE_REGULATION_OF_MULTICELLULAR_ORGANISMAL_PROCESS
306	ANXA3	annexin A3 [Source:HGNC Symbol;Acc:HGNC:541]	GO_CIRCULATORY_SYSTEM_DEVELOPMENT	GO_ANATOMICAL_STRUCTURE_FORMATION_INVOLVED_IN_MORPHOGENESIS		GO_TUBE_DEVELOPMENT			GO_CARDIOVASCULAR_SYSTEM_DEVELOPMENT				GO_BLOOD_VESSEL_MORPHOGENESIS	GO_TUBE_MORPHOGENESIS			GO_POSITIVE_REGULATION_OF_MULTICELLULAR_ORGANISMAL_PROCESS		GO_RESPONSE_TO_ENDOGENOUS_STIMULUS			GO_BIOLOGICAL_ADHESION		GO_RESPONSE_TO_GROWTH_FACTOR		GO_SECRETION		GO_REGULATION_OF_ANATOMICAL_STRUCTURE_MORPHOGENESIS		GO_CELL_MOTILITY						GO_REGULATION_OF_CELLULAR_COMPONENT_MOVEMENT					GO_LOCOMOTION
718	C3	complement C3 [Source:HGNC Symbol;Acc:HGNC:1318]	GO_CIRCULATORY_SYSTEM_DEVELOPMENT	GO_ANATOMICAL_STRUCTURE_FORMATION_INVOLVED_IN_MORPHOGENESIS		GO_TUBE_DEVELOPMENT			GO_CARDIOVASCULAR_SYSTEM_DEVELOPMENT				GO_BLOOD_VESSEL_MORPHOGENESIS	GO_TUBE_MORPHOGENESIS			GO_POSITIVE_REGULATION_OF_MULTICELLULAR_ORGANISMAL_PROCESS									GO_SECRETION	GO_REGULATION_OF_RESPONSE_TO_STRESS	GO_REGULATION_OF_ANATOMICAL_STRUCTURE_MORPHOGENESIS																GO_PROTEIN_PHOSPHORYLATION		GO_ENDOPLASMIC_RETICULUM_PART	GO_POSITIVE_REGULATION_OF_SIGNALING
23670	CEMIP2	cell migration inducing hyaluronidase 2 [Source:HGNC Symbol;Acc:HGNC:11869]	GO_CIRCULATORY_SYSTEM_DEVELOPMENT	GO_ANATOMICAL_STRUCTURE_FORMATION_INVOLVED_IN_MORPHOGENESIS		GO_TUBE_DEVELOPMENT			GO_CARDIOVASCULAR_SYSTEM_DEVELOPMENT				GO_BLOOD_VESSEL_MORPHOGENESIS	GO_TUBE_MORPHOGENESIS														GO_REGULATION_OF_ANATOMICAL_STRUCTURE_MORPHOGENESIS
8321	FZD1	frizzled class receptor 1 [Source:HGNC Symbol;Acc:HGNC:4038]	GO_CIRCULATORY_SYSTEM_DEVELOPMENT	GO_ANATOMICAL_STRUCTURE_FORMATION_INVOLVED_IN_MORPHOGENESIS		GO_TUBE_DEVELOPMENT				GO_NEGATIVE_REGULATION_OF_RESPONSE_TO_STIMULUS				GO_TUBE_MORPHOGENESIS	GO_MUSCLE_STRUCTURE_DEVELOPMENT		GO_POSITIVE_REGULATION_OF_MULTICELLULAR_ORGANISMAL_PROCESS	GO_HEART_DEVELOPMENT	GO_RESPONSE_TO_ENDOGENOUS_STIMULUS		GO_NEGATIVE_REGULATION_OF_SIGNALING		GO_ANIMAL_ORGAN_MORPHOGENESIS	GO_RESPONSE_TO_GROWTH_FACTOR			GO_REGULATION_OF_RESPONSE_TO_STRESS	GO_REGULATION_OF_ANATOMICAL_STRUCTURE_MORPHOGENESIS			GO_REGULATION_OF_CELL_DEATH	GO_MUSCLE_ORGAN_DEVELOPMENT		GO_CELLULAR_RESPONSE_TO_ENDOGENOUS_STIMULUS					GO_NEGATIVE_REGULATION_OF_CELL_DEATH					GO_PROTEIN_PHOSPHORYLATION
56983	POGLUT1	protein O-glucosyltransferase 1 [Source:HGNC Symbol;Acc:HGNC:22954]	GO_CIRCULATORY_SYSTEM_DEVELOPMENT	GO_ANATOMICAL_STRUCTURE_FORMATION_INVOLVED_IN_MORPHOGENESIS					GO_CARDIOVASCULAR_SYSTEM_DEVELOPMENT																			GO_REGULATION_OF_ANATOMICAL_STRUCTURE_MORPHOGENESIS												GO_MUSCLE_TISSUE_DEVELOPMENT						GO_ENDOPLASMIC_RETICULUM_PART	GO_POSITIVE_REGULATION_OF_SIGNALING
7168	TPM1	tropomyosin 1 [Source:HGNC Symbol;Acc:HGNC:12010]	GO_CIRCULATORY_SYSTEM_DEVELOPMENT	GO_ANATOMICAL_STRUCTURE_FORMATION_INVOLVED_IN_MORPHOGENESIS							GO_REGULATION_OF_CELL_POPULATION_PROLIFERATION				GO_MUSCLE_STRUCTURE_DEVELOPMENT	GO_SUPRAMOLECULAR_FIBER_ORGANIZATION	GO_POSITIVE_REGULATION_OF_MULTICELLULAR_ORGANISMAL_PROCESS	GO_HEART_DEVELOPMENT		GO_STRUCTURAL_MOLECULE_ACTIVITY		GO_BIOLOGICAL_ADHESION	GO_ANIMAL_ORGAN_MORPHOGENESIS		GO_PROTEIN_CONTAINING_COMPLEX_BINDING			GO_REGULATION_OF_ANATOMICAL_STRUCTURE_MORPHOGENESIS	GO_RESPONSE_TO_OXYGEN_CONTAINING_COMPOUND	GO_CELL_MOTILITY		GO_MUSCLE_ORGAN_DEVELOPMENT	GO_STRIATED_MUSCLE_CELL_DIFFERENTIATION		GO_CONTRACTILE_FIBER	GO_REGULATION_OF_CELLULAR_COMPONENT_MOVEMENT	GO_NEGATIVE_REGULATION_OF_CELL_POPULATION_PROLIFERATION			GO_MUSCLE_TISSUE_DEVELOPMENT	GO_LOCOMOTION		GO_ACTIN_FILAMENT_BASED_PROCESS
2787	GNG5	G protein subunit gamma 5 [Source:HGNC Symbol;Acc:HGNC:4408]	GO_CIRCULATORY_SYSTEM_DEVELOPMENT	GO_ANATOMICAL_STRUCTURE_FORMATION_INVOLVED_IN_MORPHOGENESIS							GO_REGULATION_OF_CELL_POPULATION_PROLIFERATION							GO_HEART_DEVELOPMENT					GO_ANIMAL_ORGAN_MORPHOGENESIS					GO_REGULATION_OF_ANATOMICAL_STRUCTURE_MORPHOGENESIS
27063	ANKRD1	ankyrin repeat domain 1 [Source:HGNC Symbol;Acc:HGNC:15819]	GO_CIRCULATORY_SYSTEM_DEVELOPMENT	GO_ANATOMICAL_STRUCTURE_FORMATION_INVOLVED_IN_MORPHOGENESIS											GO_MUSCLE_STRUCTURE_DEVELOPMENT	GO_SUPRAMOLECULAR_FIBER_ORGANIZATION	GO_POSITIVE_REGULATION_OF_MULTICELLULAR_ORGANISMAL_PROCESS	GO_HEART_DEVELOPMENT	GO_RESPONSE_TO_ENDOGENOUS_STIMULUS				GO_ANIMAL_ORGAN_MORPHOGENESIS	GO_RESPONSE_TO_GROWTH_FACTOR		GO_SECRETION	GO_REGULATION_OF_RESPONSE_TO_STRESS		GO_RESPONSE_TO_OXYGEN_CONTAINING_COMPOUND		GO_REGULATION_OF_CELL_DEATH	GO_MUSCLE_ORGAN_DEVELOPMENT	GO_STRIATED_MUSCLE_CELL_DIFFERENTIATION	GO_CELLULAR_RESPONSE_TO_ENDOGENOUS_STIMULUS	GO_CONTRACTILE_FIBER			GO_APOPTOTIC_PROCESS		GO_MUSCLE_TISSUE_DEVELOPMENT			GO_ACTIN_FILAMENT_BASED_PROCESS				GO_POSITIVE_REGULATION_OF_SIGNALING		GO_REGULATION_OF_INTRACELLULAR_SIGNAL_TRANSDUCTION
127294	MYOM3	myomesin 3 [Source:HGNC Symbol;Acc:HGNC:26679]	GO_CIRCULATORY_SYSTEM_DEVELOPMENT	GO_ANATOMICAL_STRUCTURE_FORMATION_INVOLVED_IN_MORPHOGENESIS											GO_MUSCLE_STRUCTURE_DEVELOPMENT	GO_SUPRAMOLECULAR_FIBER_ORGANIZATION		GO_HEART_DEVELOPMENT		GO_STRUCTURAL_MOLECULE_ACTIVITY			GO_ANIMAL_ORGAN_MORPHOGENESIS		GO_PROTEIN_CONTAINING_COMPLEX_BINDING							GO_MUSCLE_ORGAN_DEVELOPMENT	GO_STRIATED_MUSCLE_CELL_DIFFERENTIATION		GO_CONTRACTILE_FIBER					GO_MUSCLE_TISSUE_DEVELOPMENT			GO_ACTIN_FILAMENT_BASED_PROCESS
4633	MYL2	myosin light chain 2 [Source:HGNC Symbol;Acc:HGNC:7583]	GO_CIRCULATORY_SYSTEM_DEVELOPMENT	GO_ANATOMICAL_STRUCTURE_FORMATION_INVOLVED_IN_MORPHOGENESIS											GO_MUSCLE_STRUCTURE_DEVELOPMENT	GO_SUPRAMOLECULAR_FIBER_ORGANIZATION		GO_HEART_DEVELOPMENT		GO_STRUCTURAL_MOLECULE_ACTIVITY			GO_ANIMAL_ORGAN_MORPHOGENESIS									GO_MUSCLE_ORGAN_DEVELOPMENT	GO_STRIATED_MUSCLE_CELL_DIFFERENTIATION		GO_CONTRACTILE_FIBER					GO_MUSCLE_TISSUE_DEVELOPMENT			GO_ACTIN_FILAMENT_BASED_PROCESS
80206	FHOD3	formin homology 2 domain containing 3 [Source:HGNC Symbol;Acc:HGNC:26178]	GO_CIRCULATORY_SYSTEM_DEVELOPMENT	GO_ANATOMICAL_STRUCTURE_FORMATION_INVOLVED_IN_MORPHOGENESIS											GO_MUSCLE_STRUCTURE_DEVELOPMENT	GO_SUPRAMOLECULAR_FIBER_ORGANIZATION		GO_HEART_DEVELOPMENT															GO_STRIATED_MUSCLE_CELL_DIFFERENTIATION		GO_CONTRACTILE_FIBER					GO_MUSCLE_TISSUE_DEVELOPMENT			GO_ACTIN_FILAMENT_BASED_PROCESS
348	APOE	apolipoprotein E [Source:HGNC Symbol;Acc:HGNC:613]	GO_CIRCULATORY_SYSTEM_DEVELOPMENT		GO_COLLAGEN_CONTAINING_EXTRACELLULAR_MATRIX	GO_TUBE_DEVELOPMENT	GO_EXTRACELLULAR_MATRIX	GO_EXTRACELLULAR_STRUCTURE_ORGANIZATION	GO_CARDIOVASCULAR_SYSTEM_DEVELOPMENT	GO_NEGATIVE_REGULATION_OF_RESPONSE_TO_STIMULUS	GO_REGULATION_OF_CELL_POPULATION_PROLIFERATION		GO_BLOOD_VESSEL_MORPHOGENESIS	GO_TUBE_MORPHOGENESIS		GO_SUPRAMOLECULAR_FIBER_ORGANIZATION	GO_POSITIVE_REGULATION_OF_MULTICELLULAR_ORGANISMAL_PROCESS		GO_RESPONSE_TO_ENDOGENOUS_STIMULUS	GO_STRUCTURAL_MOLECULE_ACTIVITY	GO_NEGATIVE_REGULATION_OF_SIGNALING				GO_PROTEIN_CONTAINING_COMPLEX_BINDING		GO_REGULATION_OF_RESPONSE_TO_STRESS	GO_REGULATION_OF_ANATOMICAL_STRUCTURE_MORPHOGENESIS	GO_RESPONSE_TO_OXYGEN_CONTAINING_COMPOUND	GO_CELL_MOTILITY	GO_REGULATION_OF_CELL_DEATH					GO_REGULATION_OF_CELLULAR_COMPONENT_MOVEMENT	GO_NEGATIVE_REGULATION_OF_CELL_POPULATION_PROLIFERATION	GO_APOPTOTIC_PROCESS	GO_NEGATIVE_REGULATION_OF_CELL_DEATH		GO_LOCOMOTION			GO_PROTEIN_PHOSPHORYLATION	GO_EPITHELIAL_CELL_PROLIFERATION	GO_ENDOPLASMIC_RETICULUM_PART	GO_POSITIVE_REGULATION_OF_SIGNALING		GO_REGULATION_OF_INTRACELLULAR_SIGNAL_TRANSDUCTION
2200	FBN1	fibrillin 1 [Source:NCBI gene;Acc:2200]	GO_CIRCULATORY_SYSTEM_DEVELOPMENT		GO_COLLAGEN_CONTAINING_EXTRACELLULAR_MATRIX		GO_EXTRACELLULAR_MATRIX	GO_EXTRACELLULAR_STRUCTURE_ORGANIZATION		GO_NEGATIVE_REGULATION_OF_RESPONSE_TO_STIMULUS		GO_EXTRACELLULAR_MATRIX_STRUCTURAL_CONSTITUENT						GO_HEART_DEVELOPMENT	GO_RESPONSE_TO_ENDOGENOUS_STIMULUS	GO_STRUCTURAL_MOLECULE_ACTIVITY	GO_NEGATIVE_REGULATION_OF_SIGNALING	GO_BIOLOGICAL_ADHESION	GO_ANIMAL_ORGAN_MORPHOGENESIS	GO_RESPONSE_TO_GROWTH_FACTOR	GO_PROTEIN_CONTAINING_COMPLEX_BINDING				GO_RESPONSE_TO_OXYGEN_CONTAINING_COMPOUND					GO_CELLULAR_RESPONSE_TO_ENDOGENOUS_STIMULUS								GO_SKELETAL_SYSTEM_DEVELOPMENT				GO_ENDOPLASMIC_RETICULUM_PART		GO_INTEGRIN_BINDING
2006	ELN	elastin [Source:HGNC Symbol;Acc:HGNC:3327]	GO_CIRCULATORY_SYSTEM_DEVELOPMENT		GO_COLLAGEN_CONTAINING_EXTRACELLULAR_MATRIX		GO_EXTRACELLULAR_MATRIX	GO_EXTRACELLULAR_STRUCTURE_ORGANIZATION				GO_EXTRACELLULAR_MATRIX_STRUCTURAL_CONSTITUENT			GO_MUSCLE_STRUCTURE_DEVELOPMENT	GO_SUPRAMOLECULAR_FIBER_ORGANIZATION		GO_HEART_DEVELOPMENT		GO_STRUCTURAL_MOLECULE_ACTIVITY			GO_ANIMAL_ORGAN_MORPHOGENESIS									GO_MUSCLE_ORGAN_DEVELOPMENT								GO_MUSCLE_TISSUE_DEVELOPMENT			GO_ACTIN_FILAMENT_BASED_PROCESS
5125	PCSK5	proprotein convertase subtilisin/kexin type 5 [Source:HGNC Symbol;Acc:HGNC:8747]	GO_CIRCULATORY_SYSTEM_DEVELOPMENT			GO_TUBE_DEVELOPMENT			GO_CARDIOVASCULAR_SYSTEM_DEVELOPMENT									GO_HEART_DEVELOPMENT								GO_SECRETION																GO_SKELETAL_SYSTEM_DEVELOPMENT
5915	RARB	retinoic acid receptor beta [Source:HGNC Symbol;Acc:HGNC:9865]	GO_CIRCULATORY_SYSTEM_DEVELOPMENT			GO_TUBE_DEVELOPMENT					GO_REGULATION_OF_CELL_POPULATION_PROLIFERATION				GO_MUSCLE_STRUCTURE_DEVELOPMENT		GO_POSITIVE_REGULATION_OF_MULTICELLULAR_ORGANISMAL_PROCESS	GO_HEART_DEVELOPMENT	GO_RESPONSE_TO_ENDOGENOUS_STIMULUS				GO_ANIMAL_ORGAN_MORPHOGENESIS		GO_PROTEIN_CONTAINING_COMPLEX_BINDING				GO_RESPONSE_TO_OXYGEN_CONTAINING_COMPOUND		GO_REGULATION_OF_CELL_DEATH		GO_STRIATED_MUSCLE_CELL_DIFFERENTIATION	GO_CELLULAR_RESPONSE_TO_ENDOGENOUS_STIMULUS			GO_NEGATIVE_REGULATION_OF_CELL_POPULATION_PROLIFERATION	GO_APOPTOTIC_PROCESS	GO_NEGATIVE_REGULATION_OF_CELL_DEATH	GO_MUSCLE_TISSUE_DEVELOPMENT		GO_SKELETAL_SYSTEM_DEVELOPMENT
11174	ADAMTS6	ADAM metallopeptidase with thrombospondin type 1 motif 6 [Source:HGNC Symbol;Acc:HGNC:222]	GO_CIRCULATORY_SYSTEM_DEVELOPMENT						GO_CARDIOVASCULAR_SYSTEM_DEVELOPMENT									GO_HEART_DEVELOPMENT
3479	IGF1	insulin like growth factor 1 [Source:HGNC Symbol;Acc:HGNC:5464]	GO_CIRCULATORY_SYSTEM_DEVELOPMENT							GO_NEGATIVE_REGULATION_OF_RESPONSE_TO_STIMULUS	GO_REGULATION_OF_CELL_POPULATION_PROLIFERATION				GO_MUSCLE_STRUCTURE_DEVELOPMENT		GO_POSITIVE_REGULATION_OF_MULTICELLULAR_ORGANISMAL_PROCESS	GO_HEART_DEVELOPMENT	GO_RESPONSE_TO_ENDOGENOUS_STIMULUS		GO_NEGATIVE_REGULATION_OF_SIGNALING	GO_BIOLOGICAL_ADHESION			GO_PROTEIN_CONTAINING_COMPLEX_BINDING	GO_SECRETION	GO_REGULATION_OF_RESPONSE_TO_STRESS		GO_RESPONSE_TO_OXYGEN_CONTAINING_COMPOUND	GO_CELL_MOTILITY	GO_REGULATION_OF_CELL_DEATH	GO_MUSCLE_ORGAN_DEVELOPMENT	GO_STRIATED_MUSCLE_CELL_DIFFERENTIATION	GO_CELLULAR_RESPONSE_TO_ENDOGENOUS_STIMULUS		GO_REGULATION_OF_CELLULAR_COMPONENT_MOVEMENT		GO_APOPTOTIC_PROCESS	GO_NEGATIVE_REGULATION_OF_CELL_DEATH	GO_MUSCLE_TISSUE_DEVELOPMENT	GO_LOCOMOTION	GO_SKELETAL_SYSTEM_DEVELOPMENT		GO_PROTEIN_PHOSPHORYLATION	GO_EPITHELIAL_CELL_PROLIFERATION		GO_POSITIVE_REGULATION_OF_SIGNALING	GO_INTEGRIN_BINDING	GO_REGULATION_OF_INTRACELLULAR_SIGNAL_TRANSDUCTION
9249	DHRS3	dehydrogenase/reductase 3 [Source:HGNC Symbol;Acc:HGNC:17693]	GO_CIRCULATORY_SYSTEM_DEVELOPMENT							GO_NEGATIVE_REGULATION_OF_RESPONSE_TO_STIMULUS								GO_HEART_DEVELOPMENT			GO_NEGATIVE_REGULATION_OF_SIGNALING		GO_ANIMAL_ORGAN_MORPHOGENESIS																			GO_SKELETAL_SYSTEM_DEVELOPMENT				GO_ENDOPLASMIC_RETICULUM_PART
9472	AKAP6	A-kinase anchoring protein 6 [Source:HGNC Symbol;Acc:HGNC:376]	GO_CIRCULATORY_SYSTEM_DEVELOPMENT												GO_MUSCLE_STRUCTURE_DEVELOPMENT		GO_POSITIVE_REGULATION_OF_MULTICELLULAR_ORGANISMAL_PROCESS	GO_HEART_DEVELOPMENT	GO_RESPONSE_TO_ENDOGENOUS_STIMULUS	GO_STRUCTURAL_MOLECULE_ACTIVITY									GO_RESPONSE_TO_OXYGEN_CONTAINING_COMPOUND			GO_MUSCLE_ORGAN_DEVELOPMENT	GO_STRIATED_MUSCLE_CELL_DIFFERENTIATION	GO_CELLULAR_RESPONSE_TO_ENDOGENOUS_STIMULUS						GO_MUSCLE_TISSUE_DEVELOPMENT						GO_ENDOPLASMIC_RETICULUM_PART	GO_POSITIVE_REGULATION_OF_SIGNALING		GO_REGULATION_OF_INTRACELLULAR_SIGNAL_TRANSDUCTION
7134	TNNC1	troponin C1, slow skeletal and cardiac type [Source:HGNC Symbol;Acc:HGNC:11943]	GO_CIRCULATORY_SYSTEM_DEVELOPMENT												GO_MUSCLE_STRUCTURE_DEVELOPMENT			GO_HEART_DEVELOPMENT					GO_ANIMAL_ORGAN_MORPHOGENESIS		GO_PROTEIN_CONTAINING_COMPLEX_BINDING							GO_MUSCLE_ORGAN_DEVELOPMENT			GO_CONTRACTILE_FIBER	GO_REGULATION_OF_CELLULAR_COMPONENT_MOVEMENT				GO_MUSCLE_TISSUE_DEVELOPMENT			GO_ACTIN_FILAMENT_BASED_PROCESS
129446	XIRP2	xin actin binding repeat containing 2 [Source:HGNC Symbol;Acc:HGNC:14303]	GO_CIRCULATORY_SYSTEM_DEVELOPMENT												GO_MUSCLE_STRUCTURE_DEVELOPMENT			GO_HEART_DEVELOPMENT					GO_ANIMAL_ORGAN_MORPHOGENESIS		GO_PROTEIN_CONTAINING_COMPLEX_BINDING							GO_MUSCLE_ORGAN_DEVELOPMENT			GO_CONTRACTILE_FIBER					GO_MUSCLE_TISSUE_DEVELOPMENT			GO_ACTIN_FILAMENT_BASED_PROCESS
27295	PDLIM3	PDZ and LIM domain 3 [Source:HGNC Symbol;Acc:HGNC:20767]	GO_CIRCULATORY_SYSTEM_DEVELOPMENT													GO_SUPRAMOLECULAR_FIBER_ORGANIZATION		GO_HEART_DEVELOPMENT		GO_STRUCTURAL_MOLECULE_ACTIVITY															GO_CONTRACTILE_FIBER								GO_ACTIN_FILAMENT_BASED_PROCESS
2697	GJA1	gap junction protein alpha 1 [Source:HGNC Symbol;Acc:HGNC:4274]	GO_CIRCULATORY_SYSTEM_DEVELOPMENT														GO_POSITIVE_REGULATION_OF_MULTICELLULAR_ORGANISMAL_PROCESS	GO_HEART_DEVELOPMENT																								GO_SKELETAL_SYSTEM_DEVELOPMENT	GO_ACTIN_FILAMENT_BASED_PROCESS			GO_ENDOPLASMIC_RETICULUM_PART	GO_POSITIVE_REGULATION_OF_SIGNALING		GO_REGULATION_OF_INTRACELLULAR_SIGNAL_TRANSDUCTION
1363	CPE	carboxypeptidase E [Source:HGNC Symbol;Acc:HGNC:2303]	GO_CIRCULATORY_SYSTEM_DEVELOPMENT															GO_HEART_DEVELOPMENT					GO_ANIMAL_ORGAN_MORPHOGENESIS			GO_SECRETION
27129	HSPB7	heat shock protein family B (small) member 7 [Source:HGNC Symbol;Acc:HGNC:5249]	GO_CIRCULATORY_SYSTEM_DEVELOPMENT															GO_HEART_DEVELOPMENT
115908	CTHRC1	collagen triple helix repeat containing 1 [Source:HGNC Symbol;Acc:HGNC:18831]		GO_ANATOMICAL_STRUCTURE_FORMATION_INVOLVED_IN_MORPHOGENESIS	GO_COLLAGEN_CONTAINING_EXTRACELLULAR_MATRIX	GO_TUBE_DEVELOPMENT	GO_EXTRACELLULAR_MATRIX			GO_NEGATIVE_REGULATION_OF_RESPONSE_TO_STIMULUS	GO_REGULATION_OF_CELL_POPULATION_PROLIFERATION	GO_EXTRACELLULAR_MATRIX_STRUCTURAL_CONSTITUENT		GO_TUBE_MORPHOGENESIS			GO_POSITIVE_REGULATION_OF_MULTICELLULAR_ORGANISMAL_PROCESS			GO_STRUCTURAL_MOLECULE_ACTIVITY	GO_NEGATIVE_REGULATION_OF_SIGNALING		GO_ANIMAL_ORGAN_MORPHOGENESIS					GO_REGULATION_OF_ANATOMICAL_STRUCTURE_MORPHOGENESIS		GO_CELL_MOTILITY											GO_LOCOMOTION
5654	HTRA1	HtrA serine peptidase 1 [Source:HGNC Symbol;Acc:HGNC:9476]		GO_ANATOMICAL_STRUCTURE_FORMATION_INVOLVED_IN_MORPHOGENESIS	GO_COLLAGEN_CONTAINING_EXTRACELLULAR_MATRIX		GO_EXTRACELLULAR_MATRIX	GO_EXTRACELLULAR_STRUCTURE_ORGANIZATION		GO_NEGATIVE_REGULATION_OF_RESPONSE_TO_STIMULUS	GO_REGULATION_OF_CELL_POPULATION_PROLIFERATION								GO_RESPONSE_TO_ENDOGENOUS_STIMULUS		GO_NEGATIVE_REGULATION_OF_SIGNALING		GO_ANIMAL_ORGAN_MORPHOGENESIS	GO_RESPONSE_TO_GROWTH_FACTOR			GO_REGULATION_OF_RESPONSE_TO_STRESS							GO_CELLULAR_RESPONSE_TO_ENDOGENOUS_STIMULUS											GO_EPITHELIAL_CELL_PROLIFERATION
1303	COL12A1	collagen type XII alpha 1 chain [Source:HGNC Symbol;Acc:HGNC:2188]		GO_ANATOMICAL_STRUCTURE_FORMATION_INVOLVED_IN_MORPHOGENESIS	GO_COLLAGEN_CONTAINING_EXTRACELLULAR_MATRIX		GO_EXTRACELLULAR_MATRIX	GO_EXTRACELLULAR_STRUCTURE_ORGANIZATION				GO_EXTRACELLULAR_MATRIX_STRUCTURAL_CONSTITUENT				GO_SUPRAMOLECULAR_FIBER_ORGANIZATION				GO_STRUCTURAL_MOLECULE_ACTIVITY		GO_BIOLOGICAL_ADHESION	GO_ANIMAL_ORGAN_MORPHOGENESIS																			GO_SKELETAL_SYSTEM_DEVELOPMENT				GO_ENDOPLASMIC_RETICULUM_PART
3693	ITGB5	integrin subunit beta 5 [Source:HGNC Symbol;Acc:HGNC:6160]		GO_ANATOMICAL_STRUCTURE_FORMATION_INVOLVED_IN_MORPHOGENESIS				GO_EXTRACELLULAR_STRUCTURE_ORGANIZATION								GO_SUPRAMOLECULAR_FIBER_ORGANIZATION			GO_RESPONSE_TO_ENDOGENOUS_STIMULUS			GO_BIOLOGICAL_ADHESION		GO_RESPONSE_TO_GROWTH_FACTOR	GO_PROTEIN_CONTAINING_COMPLEX_BINDING					GO_CELL_MOTILITY				GO_CELLULAR_RESPONSE_TO_ENDOGENOUS_STIMULUS							GO_LOCOMOTION		GO_ACTIN_FILAMENT_BASED_PROCESS					GO_INTEGRIN_BINDING
845	CASQ2	calsequestrin 2 [Source:HGNC Symbol;Acc:HGNC:1513]		GO_ANATOMICAL_STRUCTURE_FORMATION_INVOLVED_IN_MORPHOGENESIS						GO_NEGATIVE_REGULATION_OF_RESPONSE_TO_STIMULUS					GO_MUSCLE_STRUCTURE_DEVELOPMENT	GO_SUPRAMOLECULAR_FIBER_ORGANIZATION			GO_RESPONSE_TO_ENDOGENOUS_STIMULUS		GO_NEGATIVE_REGULATION_OF_SIGNALING												GO_STRIATED_MUSCLE_CELL_DIFFERENTIATION	GO_CELLULAR_RESPONSE_TO_ENDOGENOUS_STIMULUS	GO_CONTRACTILE_FIBER								GO_ACTIN_FILAMENT_BASED_PROCESS			GO_ENDOPLASMIC_RETICULUM_PART			GO_REGULATION_OF_INTRACELLULAR_SIGNAL_TRANSDUCTION
56203	LMOD3	leiomodin 3 [Source:HGNC Symbol;Acc:HGNC:6649]		GO_ANATOMICAL_STRUCTURE_FORMATION_INVOLVED_IN_MORPHOGENESIS											GO_MUSCLE_STRUCTURE_DEVELOPMENT	GO_SUPRAMOLECULAR_FIBER_ORGANIZATION	GO_POSITIVE_REGULATION_OF_MULTICELLULAR_ORGANISMAL_PROCESS															GO_MUSCLE_ORGAN_DEVELOPMENT	GO_STRIATED_MUSCLE_CELL_DIFFERENTIATION		GO_CONTRACTILE_FIBER					GO_MUSCLE_TISSUE_DEVELOPMENT			GO_ACTIN_FILAMENT_BASED_PROCESS
1073	CFL2	cofilin 2 [Source:HGNC Symbol;Acc:HGNC:1875]		GO_ANATOMICAL_STRUCTURE_FORMATION_INVOLVED_IN_MORPHOGENESIS											GO_MUSCLE_STRUCTURE_DEVELOPMENT	GO_SUPRAMOLECULAR_FIBER_ORGANIZATION									GO_PROTEIN_CONTAINING_COMPLEX_BINDING							GO_MUSCLE_ORGAN_DEVELOPMENT	GO_STRIATED_MUSCLE_CELL_DIFFERENTIATION		GO_CONTRACTILE_FIBER					GO_MUSCLE_TISSUE_DEVELOPMENT			GO_ACTIN_FILAMENT_BASED_PROCESS
10655	DMRT2	doublesex and mab-3 related transcription factor 2 [Source:HGNC Symbol;Acc:HGNC:2935]		GO_ANATOMICAL_STRUCTURE_FORMATION_INVOLVED_IN_MORPHOGENESIS													GO_POSITIVE_REGULATION_OF_MULTICELLULAR_ORGANISMAL_PROCESS											GO_REGULATION_OF_ANATOMICAL_STRUCTURE_MORPHOGENESIS														GO_SKELETAL_SYSTEM_DEVELOPMENT
221935	SDK1	sidekick cell adhesion molecule 1 [Source:HGNC Symbol;Acc:HGNC:19307]		GO_ANATOMICAL_STRUCTURE_FORMATION_INVOLVED_IN_MORPHOGENESIS																		GO_BIOLOGICAL_ADHESION	GO_ANIMAL_ORGAN_MORPHOGENESIS						GO_RESPONSE_TO_OXYGEN_CONTAINING_COMPOUND
9646	CTR9	CTR9 homolog, Paf1/RNA polymerase II complex component [Source:HGNC Symbol;Acc:HGNC:16850]		GO_ANATOMICAL_STRUCTURE_FORMATION_INVOLVED_IN_MORPHOGENESIS																									GO_RESPONSE_TO_OXYGEN_CONTAINING_COMPOUND
5270	SERPINE2	serpin family E member 2 [Source:HGNC Symbol;Acc:HGNC:8951]			GO_COLLAGEN_CONTAINING_EXTRACELLULAR_MATRIX	GO_TUBE_DEVELOPMENT	GO_EXTRACELLULAR_MATRIX			GO_NEGATIVE_REGULATION_OF_RESPONSE_TO_STIMULUS	GO_REGULATION_OF_CELL_POPULATION_PROLIFERATION						GO_POSITIVE_REGULATION_OF_MULTICELLULAR_ORGANISMAL_PROCESS				GO_NEGATIVE_REGULATION_OF_SIGNALING	GO_BIOLOGICAL_ADHESION				GO_SECRETION	GO_REGULATION_OF_RESPONSE_TO_STRESS			GO_CELL_MOTILITY						GO_REGULATION_OF_CELLULAR_COMPONENT_MOVEMENT	GO_NEGATIVE_REGULATION_OF_CELL_POPULATION_PROLIFERATION				GO_LOCOMOTION						GO_POSITIVE_REGULATION_OF_SIGNALING		GO_REGULATION_OF_INTRACELLULAR_SIGNAL_TRANSDUCTION
7837	PXDN	peroxidasin [Source:HGNC Symbol;Acc:HGNC:14966]			GO_COLLAGEN_CONTAINING_EXTRACELLULAR_MATRIX		GO_EXTRACELLULAR_MATRIX	GO_EXTRACELLULAR_STRUCTURE_ORGANIZATION		GO_NEGATIVE_REGULATION_OF_RESPONSE_TO_STIMULUS		GO_EXTRACELLULAR_MATRIX_STRUCTURAL_CONSTITUENT								GO_STRUCTURAL_MOLECULE_ACTIVITY	GO_NEGATIVE_REGULATION_OF_SIGNALING
4060	LUM	lumican [Source:HGNC Symbol;Acc:HGNC:6724]			GO_COLLAGEN_CONTAINING_EXTRACELLULAR_MATRIX		GO_EXTRACELLULAR_MATRIX	GO_EXTRACELLULAR_STRUCTURE_ORGANIZATION				GO_EXTRACELLULAR_MATRIX_STRUCTURAL_CONSTITUENT				GO_SUPRAMOLECULAR_FIBER_ORGANIZATION	GO_POSITIVE_REGULATION_OF_MULTICELLULAR_ORGANISMAL_PROCESS			GO_STRUCTURAL_MOLECULE_ACTIVITY				GO_RESPONSE_TO_GROWTH_FACTOR	GO_PROTEIN_CONTAINING_COMPLEX_BINDING																	GO_SKELETAL_SYSTEM_DEVELOPMENT
4239	MFAP4	microfibril associated protein 4 [Source:HGNC Symbol;Acc:HGNC:7035]			GO_COLLAGEN_CONTAINING_EXTRACELLULAR_MATRIX		GO_EXTRACELLULAR_MATRIX	GO_EXTRACELLULAR_STRUCTURE_ORGANIZATION				GO_EXTRACELLULAR_MATRIX_STRUCTURAL_CONSTITUENT				GO_SUPRAMOLECULAR_FIBER_ORGANIZATION				GO_STRUCTURAL_MOLECULE_ACTIVITY		GO_BIOLOGICAL_ADHESION
165	AEBP1	AE binding protein 1 [Source:HGNC Symbol;Acc:HGNC:303]			GO_COLLAGEN_CONTAINING_EXTRACELLULAR_MATRIX		GO_EXTRACELLULAR_MATRIX	GO_EXTRACELLULAR_STRUCTURE_ORGANIZATION				GO_EXTRACELLULAR_MATRIX_STRUCTURAL_CONSTITUENT				GO_SUPRAMOLECULAR_FIBER_ORGANIZATION				GO_STRUCTURAL_MOLECULE_ACTIVITY					GO_PROTEIN_CONTAINING_COMPLEX_BINDING
10631	POSTN	periostin [Source:HGNC Symbol;Acc:HGNC:16953]			GO_COLLAGEN_CONTAINING_EXTRACELLULAR_MATRIX		GO_EXTRACELLULAR_MATRIX	GO_EXTRACELLULAR_STRUCTURE_ORGANIZATION				GO_EXTRACELLULAR_MATRIX_STRUCTURAL_CONSTITUENT					GO_POSITIVE_REGULATION_OF_MULTICELLULAR_ORGANISMAL_PROCESS		GO_RESPONSE_TO_ENDOGENOUS_STIMULUS	GO_STRUCTURAL_MOLECULE_ACTIVITY		GO_BIOLOGICAL_ADHESION		GO_RESPONSE_TO_GROWTH_FACTOR		GO_SECRETION		GO_REGULATION_OF_ANATOMICAL_STRUCTURE_MORPHOGENESIS	GO_RESPONSE_TO_OXYGEN_CONTAINING_COMPOUND	GO_CELL_MOTILITY				GO_CELLULAR_RESPONSE_TO_ENDOGENOUS_STIMULUS		GO_REGULATION_OF_CELLULAR_COMPONENT_MOVEMENT					GO_LOCOMOTION
64856	VWA1	von Willebrand factor A domain containing 1 [Source:HGNC Symbol;Acc:HGNC:30910]			GO_COLLAGEN_CONTAINING_EXTRACELLULAR_MATRIX		GO_EXTRACELLULAR_MATRIX	GO_EXTRACELLULAR_STRUCTURE_ORGANIZATION				GO_EXTRACELLULAR_MATRIX_STRUCTURAL_CONSTITUENT								GO_STRUCTURAL_MOLECULE_ACTIVITY			GO_ANIMAL_ORGAN_MORPHOGENESIS																			GO_SKELETAL_SYSTEM_DEVELOPMENT				GO_ENDOPLASMIC_RETICULUM_PART
11096	ADAMTS5	ADAM metallopeptidase with thrombospondin type 1 motif 5 [Source:HGNC Symbol;Acc:HGNC:221]			GO_COLLAGEN_CONTAINING_EXTRACELLULAR_MATRIX		GO_EXTRACELLULAR_MATRIX	GO_EXTRACELLULAR_STRUCTURE_ORGANIZATION															GO_ANIMAL_ORGAN_MORPHOGENESIS		GO_PROTEIN_CONTAINING_COMPLEX_BINDING																					GO_ENDOPLASMIC_RETICULUM_PART		GO_INTEGRIN_BINDING
710	SERPING1	serpin family G member 1 [Source:HGNC Symbol;Acc:HGNC:1228]			GO_COLLAGEN_CONTAINING_EXTRACELLULAR_MATRIX		GO_EXTRACELLULAR_MATRIX			GO_NEGATIVE_REGULATION_OF_RESPONSE_TO_STIMULUS																GO_SECRETION	GO_REGULATION_OF_RESPONSE_TO_STRESS
3490	IGFBP7	insulin like growth factor binding protein 7 [Source:HGNC Symbol;Acc:HGNC:5476]			GO_COLLAGEN_CONTAINING_EXTRACELLULAR_MATRIX		GO_EXTRACELLULAR_MATRIX				GO_REGULATION_OF_CELL_POPULATION_PROLIFERATION	GO_EXTRACELLULAR_MATRIX_STRUCTURAL_CONSTITUENT							GO_RESPONSE_TO_ENDOGENOUS_STIMULUS	GO_STRUCTURAL_MOLECULE_ACTIVITY		GO_BIOLOGICAL_ADHESION							GO_RESPONSE_TO_OXYGEN_CONTAINING_COMPOUND					GO_CELLULAR_RESPONSE_TO_ENDOGENOUS_STIMULUS			GO_NEGATIVE_REGULATION_OF_CELL_POPULATION_PROLIFERATION									GO_ENDOPLASMIC_RETICULUM_PART
25878	MXRA5	matrix remodeling associated 5 [Source:HGNC Symbol;Acc:HGNC:7539]			GO_COLLAGEN_CONTAINING_EXTRACELLULAR_MATRIX		GO_EXTRACELLULAR_MATRIX					GO_EXTRACELLULAR_MATRIX_STRUCTURAL_CONSTITUENT							GO_RESPONSE_TO_ENDOGENOUS_STIMULUS	GO_STRUCTURAL_MOLECULE_ACTIVITY				GO_RESPONSE_TO_GROWTH_FACTOR
2202	EFEMP1	EGF containing fibulin extracellular matrix protein 1 [Source:HGNC Symbol;Acc:HGNC:3218]			GO_COLLAGEN_CONTAINING_EXTRACELLULAR_MATRIX		GO_EXTRACELLULAR_MATRIX					GO_EXTRACELLULAR_MATRIX_STRUCTURAL_CONSTITUENT								GO_STRUCTURAL_MOLECULE_ACTIVITY			GO_ANIMAL_ORGAN_MORPHOGENESIS																			GO_SKELETAL_SYSTEM_DEVELOPMENT		GO_PROTEIN_PHOSPHORYLATION
977	CD151	CD151 molecule (Raph blood group) [Source:HGNC Symbol;Acc:HGNC:1630]			GO_COLLAGEN_CONTAINING_EXTRACELLULAR_MATRIX		GO_EXTRACELLULAR_MATRIX															GO_BIOLOGICAL_ADHESION			GO_PROTEIN_CONTAINING_COMPLEX_BINDING					GO_CELL_MOTILITY						GO_REGULATION_OF_CELLULAR_COMPONENT_MOVEMENT					GO_LOCOMOTION							GO_INTEGRIN_BINDING
439921	MXRA7	matrix remodeling associated 7 [Source:HGNC Symbol;Acc:HGNC:7541]			GO_COLLAGEN_CONTAINING_EXTRACELLULAR_MATRIX		GO_EXTRACELLULAR_MATRIX
10272	FSTL3	follistatin like 3 [Source:HGNC Symbol;Acc:HGNC:3973]				GO_TUBE_DEVELOPMENT				GO_NEGATIVE_REGULATION_OF_RESPONSE_TO_STIMULUS									GO_RESPONSE_TO_ENDOGENOUS_STIMULUS		GO_NEGATIVE_REGULATION_OF_SIGNALING	GO_BIOLOGICAL_ADHESION		GO_RESPONSE_TO_GROWTH_FACTOR	GO_PROTEIN_CONTAINING_COMPLEX_BINDING									GO_CELLULAR_RESPONSE_TO_ENDOGENOUS_STIMULUS												GO_ENDOPLASMIC_RETICULUM_PART
7314	UBB	ubiquitin B [Source:HGNC Symbol;Acc:HGNC:12463]				GO_TUBE_DEVELOPMENT				GO_NEGATIVE_REGULATION_OF_RESPONSE_TO_STIMULUS									GO_RESPONSE_TO_ENDOGENOUS_STIMULUS		GO_NEGATIVE_REGULATION_OF_SIGNALING			GO_RESPONSE_TO_GROWTH_FACTOR			GO_REGULATION_OF_RESPONSE_TO_STRESS				GO_REGULATION_OF_CELL_DEATH			GO_CELLULAR_RESPONSE_TO_ENDOGENOUS_STIMULUS				GO_APOPTOTIC_PROCESS	GO_NEGATIVE_REGULATION_OF_CELL_DEATH					GO_PROTEIN_PHOSPHORYLATION		GO_ENDOPLASMIC_RETICULUM_PART	GO_POSITIVE_REGULATION_OF_SIGNALING		GO_REGULATION_OF_INTRACELLULAR_SIGNAL_TRANSDUCTION
7421	VDR	vitamin D receptor [Source:HGNC Symbol;Acc:HGNC:12679]				GO_TUBE_DEVELOPMENT					GO_REGULATION_OF_CELL_POPULATION_PROLIFERATION			GO_TUBE_MORPHOGENESIS			GO_POSITIVE_REGULATION_OF_MULTICELLULAR_ORGANISMAL_PROCESS		GO_RESPONSE_TO_ENDOGENOUS_STIMULUS				GO_ANIMAL_ORGAN_MORPHOGENESIS			GO_SECRETION		GO_REGULATION_OF_ANATOMICAL_STRUCTURE_MORPHOGENESIS	GO_RESPONSE_TO_OXYGEN_CONTAINING_COMPOUND		GO_REGULATION_OF_CELL_DEATH			GO_CELLULAR_RESPONSE_TO_ENDOGENOUS_STIMULUS			GO_NEGATIVE_REGULATION_OF_CELL_POPULATION_PROLIFERATION	GO_APOPTOTIC_PROCESS				GO_SKELETAL_SYSTEM_DEVELOPMENT			GO_EPITHELIAL_CELL_PROLIFERATION
2252	FGF7	fibroblast growth factor 7 [Source:HGNC Symbol;Acc:HGNC:3685]				GO_TUBE_DEVELOPMENT					GO_REGULATION_OF_CELL_POPULATION_PROLIFERATION						GO_POSITIVE_REGULATION_OF_MULTICELLULAR_ORGANISMAL_PROCESS		GO_RESPONSE_TO_ENDOGENOUS_STIMULUS				GO_ANIMAL_ORGAN_MORPHOGENESIS	GO_RESPONSE_TO_GROWTH_FACTOR		GO_SECRETION		GO_REGULATION_OF_ANATOMICAL_STRUCTURE_MORPHOGENESIS		GO_CELL_MOTILITY				GO_CELLULAR_RESPONSE_TO_ENDOGENOUS_STIMULUS		GO_REGULATION_OF_CELLULAR_COMPONENT_MOVEMENT					GO_LOCOMOTION		GO_ACTIN_FILAMENT_BASED_PROCESS	GO_PROTEIN_PHOSPHORYLATION	GO_EPITHELIAL_CELL_PROLIFERATION		GO_POSITIVE_REGULATION_OF_SIGNALING		GO_REGULATION_OF_INTRACELLULAR_SIGNAL_TRANSDUCTION
10159	ATP6AP2	ATPase H+ transporting accessory protein 2 [Source:HGNC Symbol;Acc:HGNC:18305]				GO_TUBE_DEVELOPMENT											GO_POSITIVE_REGULATION_OF_MULTICELLULAR_ORGANISMAL_PROCESS									GO_SECRETION																		GO_PROTEIN_PHOSPHORYLATION			GO_POSITIVE_REGULATION_OF_SIGNALING		GO_REGULATION_OF_INTRACELLULAR_SIGNAL_TRANSDUCTION
3290	HSD11B1	hydroxysteroid 11-beta dehydrogenase 1 [Source:HGNC Symbol;Acc:HGNC:5208]				GO_TUBE_DEVELOPMENT																																								GO_ENDOPLASMIC_RETICULUM_PART
7980	TFPI2	tissue factor pathway inhibitor 2 [Source:HGNC Symbol;Acc:HGNC:11761]					GO_EXTRACELLULAR_MATRIX					GO_EXTRACELLULAR_MATRIX_STRUCTURAL_CONSTITUENT								GO_STRUCTURAL_MOLECULE_ACTIVITY
6696	SPP1	secreted phosphoprotein 1 [Source:HGNC Symbol;Acc:HGNC:11255]						GO_EXTRACELLULAR_STRUCTURE_ORGANIZATION		GO_NEGATIVE_REGULATION_OF_RESPONSE_TO_STIMULUS							GO_POSITIVE_REGULATION_OF_MULTICELLULAR_ORGANISMAL_PROCESS		GO_RESPONSE_TO_ENDOGENOUS_STIMULUS			GO_BIOLOGICAL_ADHESION				GO_SECRETION	GO_REGULATION_OF_RESPONSE_TO_STRESS	GO_REGULATION_OF_ANATOMICAL_STRUCTURE_MORPHOGENESIS	GO_RESPONSE_TO_OXYGEN_CONTAINING_COMPOUND					GO_CELLULAR_RESPONSE_TO_ENDOGENOUS_STIMULUS												GO_ENDOPLASMIC_RETICULUM_PART	GO_POSITIVE_REGULATION_OF_SIGNALING
3936	LCP1	lymphocyte cytosolic protein 1 [Source:HGNC Symbol;Acc:HGNC:6528]						GO_EXTRACELLULAR_STRUCTURE_ORGANIZATION								GO_SUPRAMOLECULAR_FIBER_ORGANIZATION									GO_PROTEIN_CONTAINING_COMPLEX_BINDING					GO_CELL_MOTILITY											GO_LOCOMOTION		GO_ACTIN_FILAMENT_BASED_PROCESS					GO_INTEGRIN_BINDING
5033	P4HA1	prolyl 4-hydroxylase subunit alpha 1 [Source:HGNC Symbol;Acc:HGNC:8546]						GO_EXTRACELLULAR_STRUCTURE_ORGANIZATION								GO_SUPRAMOLECULAR_FIBER_ORGANIZATION																														GO_ENDOPLASMIC_RETICULUM_PART
5352	PLOD2	procollagen-lysine,2-oxoglutarate 5-dioxygenase 2 [Source:HGNC Symbol;Acc:HGNC:9082]						GO_EXTRACELLULAR_STRUCTURE_ORGANIZATION								GO_SUPRAMOLECULAR_FIBER_ORGANIZATION																														GO_ENDOPLASMIC_RETICULUM_PART
3694	ITGB6	integrin subunit beta 6 [Source:HGNC Symbol;Acc:HGNC:6161]						GO_EXTRACELLULAR_STRUCTURE_ORGANIZATION														GO_BIOLOGICAL_ADHESION			GO_PROTEIN_CONTAINING_COMPLEX_BINDING	GO_SECRETION				GO_CELL_MOTILITY											GO_LOCOMOTION							GO_INTEGRIN_BINDING
858	CAV2	caveolin 2 [Source:HGNC Symbol;Acc:HGNC:1528]								GO_NEGATIVE_REGULATION_OF_RESPONSE_TO_STIMULUS	GO_REGULATION_OF_CELL_POPULATION_PROLIFERATION				GO_MUSCLE_STRUCTURE_DEVELOPMENT				GO_RESPONSE_TO_ENDOGENOUS_STIMULUS	GO_STRUCTURAL_MOLECULE_ACTIVITY	GO_NEGATIVE_REGULATION_OF_SIGNALING			GO_RESPONSE_TO_GROWTH_FACTOR					GO_RESPONSE_TO_OXYGEN_CONTAINING_COMPOUND			GO_MUSCLE_ORGAN_DEVELOPMENT	GO_STRIATED_MUSCLE_CELL_DIFFERENTIATION	GO_CELLULAR_RESPONSE_TO_ENDOGENOUS_STIMULUS			GO_NEGATIVE_REGULATION_OF_CELL_POPULATION_PROLIFERATION			GO_MUSCLE_TISSUE_DEVELOPMENT	GO_LOCOMOTION			GO_PROTEIN_PHOSPHORYLATION	GO_EPITHELIAL_CELL_PROLIFERATION		GO_POSITIVE_REGULATION_OF_SIGNALING		GO_REGULATION_OF_INTRACELLULAR_SIGNAL_TRANSDUCTION
5641	LGMN	legumain [Source:HGNC Symbol;Acc:HGNC:9472]								GO_NEGATIVE_REGULATION_OF_RESPONSE_TO_STIMULUS	GO_REGULATION_OF_CELL_POPULATION_PROLIFERATION						GO_POSITIVE_REGULATION_OF_MULTICELLULAR_ORGANISMAL_PROCESS		GO_RESPONSE_TO_ENDOGENOUS_STIMULUS		GO_NEGATIVE_REGULATION_OF_SIGNALING			GO_RESPONSE_TO_GROWTH_FACTOR			GO_REGULATION_OF_RESPONSE_TO_STRESS		GO_RESPONSE_TO_OXYGEN_CONTAINING_COMPOUND	GO_CELL_MOTILITY	GO_REGULATION_OF_CELL_DEATH			GO_CELLULAR_RESPONSE_TO_ENDOGENOUS_STIMULUS		GO_REGULATION_OF_CELLULAR_COMPONENT_MOVEMENT		GO_APOPTOTIC_PROCESS	GO_NEGATIVE_REGULATION_OF_CELL_DEATH		GO_LOCOMOTION						GO_POSITIVE_REGULATION_OF_SIGNALING
58189	WFDC1	WAP four-disulfide core domain 1 [Source:HGNC Symbol;Acc:HGNC:15466]								GO_NEGATIVE_REGULATION_OF_RESPONSE_TO_STIMULUS	GO_REGULATION_OF_CELL_POPULATION_PROLIFERATION								GO_RESPONSE_TO_ENDOGENOUS_STIMULUS								GO_REGULATION_OF_RESPONSE_TO_STRESS		GO_RESPONSE_TO_OXYGEN_CONTAINING_COMPOUND								GO_NEGATIVE_REGULATION_OF_CELL_POPULATION_PROLIFERATION								GO_EPITHELIAL_CELL_PROLIFERATION
3489	IGFBP6	insulin like growth factor binding protein 6 [Source:HGNC Symbol;Acc:HGNC:5475]								GO_NEGATIVE_REGULATION_OF_RESPONSE_TO_STIMULUS	GO_REGULATION_OF_CELL_POPULATION_PROLIFERATION										GO_NEGATIVE_REGULATION_OF_SIGNALING																GO_NEGATIVE_REGULATION_OF_CELL_POPULATION_PROLIFERATION
1021	CDK6	cyclin dependent kinase 6 [Source:HGNC Symbol;Acc:HGNC:1777]								GO_NEGATIVE_REGULATION_OF_RESPONSE_TO_STIMULUS	GO_REGULATION_OF_CELL_POPULATION_PROLIFERATION											GO_BIOLOGICAL_ADHESION					GO_REGULATION_OF_RESPONSE_TO_STRESS			GO_CELL_MOTILITY						GO_REGULATION_OF_CELLULAR_COMPONENT_MOVEMENT	GO_NEGATIVE_REGULATION_OF_CELL_POPULATION_PROLIFERATION				GO_LOCOMOTION			GO_PROTEIN_PHOSPHORYLATION	GO_EPITHELIAL_CELL_PROLIFERATION
7114	TMSB4X	thymosin beta 4 X-linked [Source:HGNC Symbol;Acc:HGNC:11881]								GO_NEGATIVE_REGULATION_OF_RESPONSE_TO_STIMULUS						GO_SUPRAMOLECULAR_FIBER_ORGANIZATION	GO_POSITIVE_REGULATION_OF_MULTICELLULAR_ORGANISMAL_PROCESS				GO_NEGATIVE_REGULATION_OF_SIGNALING					GO_SECRETION	GO_REGULATION_OF_RESPONSE_TO_STRESS			GO_CELL_MOTILITY						GO_REGULATION_OF_CELLULAR_COMPONENT_MOVEMENT					GO_LOCOMOTION		GO_ACTIN_FILAMENT_BASED_PROCESS						GO_REGULATION_OF_INTRACELLULAR_SIGNAL_TRANSDUCTION
91663	MYADM	myeloid associated differentiation marker [Source:HGNC Symbol;Acc:HGNC:7544]								GO_NEGATIVE_REGULATION_OF_RESPONSE_TO_STIMULUS						GO_SUPRAMOLECULAR_FIBER_ORGANIZATION					GO_NEGATIVE_REGULATION_OF_SIGNALING	GO_BIOLOGICAL_ADHESION						GO_REGULATION_OF_ANATOMICAL_STRUCTURE_MORPHOGENESIS		GO_CELL_MOTILITY						GO_REGULATION_OF_CELLULAR_COMPONENT_MOVEMENT					GO_LOCOMOTION		GO_ACTIN_FILAMENT_BASED_PROCESS	GO_PROTEIN_PHOSPHORYLATION					GO_REGULATION_OF_INTRACELLULAR_SIGNAL_TRANSDUCTION
114897	C1QTNF1	C1q and TNF related 1 [Source:HGNC Symbol;Acc:HGNC:14324]								GO_NEGATIVE_REGULATION_OF_RESPONSE_TO_STIMULUS							GO_POSITIVE_REGULATION_OF_MULTICELLULAR_ORGANISMAL_PROCESS					GO_BIOLOGICAL_ADHESION			GO_PROTEIN_CONTAINING_COMPLEX_BINDING	GO_SECRETION	GO_REGULATION_OF_RESPONSE_TO_STRESS																	GO_PROTEIN_PHOSPHORYLATION			GO_POSITIVE_REGULATION_OF_SIGNALING		GO_REGULATION_OF_INTRACELLULAR_SIGNAL_TRANSDUCTION
7056	THBD	thrombomodulin [Source:HGNC Symbol;Acc:HGNC:11784]								GO_NEGATIVE_REGULATION_OF_RESPONSE_TO_STIMULUS							GO_POSITIVE_REGULATION_OF_MULTICELLULAR_ORGANISMAL_PROCESS										GO_REGULATION_OF_RESPONSE_TO_STRESS		GO_RESPONSE_TO_OXYGEN_CONTAINING_COMPOUND	GO_CELL_MOTILITY											GO_LOCOMOTION
56937	PMEPA1	prostate transmembrane protein, androgen induced 1 [Source:HGNC Symbol;Acc:HGNC:14107]								GO_NEGATIVE_REGULATION_OF_RESPONSE_TO_STIMULUS									GO_RESPONSE_TO_ENDOGENOUS_STIMULUS		GO_NEGATIVE_REGULATION_OF_SIGNALING			GO_RESPONSE_TO_GROWTH_FACTOR										GO_CELLULAR_RESPONSE_TO_ENDOGENOUS_STIMULUS										GO_PROTEIN_PHOSPHORYLATION
54726	OTUD4	OTU deubiquitinase 4 [Source:HGNC Symbol;Acc:HGNC:24949]								GO_NEGATIVE_REGULATION_OF_RESPONSE_TO_STIMULUS										GO_STRUCTURAL_MOLECULE_ACTIVITY	GO_NEGATIVE_REGULATION_OF_SIGNALING						GO_REGULATION_OF_RESPONSE_TO_STRESS
80014	WWC2	WW and C2 domain containing 2 [Source:HGNC Symbol;Acc:HGNC:24148]								GO_NEGATIVE_REGULATION_OF_RESPONSE_TO_STIMULUS										GO_STRUCTURAL_MOLECULE_ACTIVITY	GO_NEGATIVE_REGULATION_OF_SIGNALING																												GO_REGULATION_OF_INTRACELLULAR_SIGNAL_TRANSDUCTION
5689	PSMB1	proteasome subunit beta 1 [Source:HGNC Symbol;Acc:HGNC:9537]								GO_NEGATIVE_REGULATION_OF_RESPONSE_TO_STIMULUS											GO_NEGATIVE_REGULATION_OF_SIGNALING		GO_ANIMAL_ORGAN_MORPHOGENESIS			GO_SECRETION	GO_REGULATION_OF_RESPONSE_TO_STRESS	GO_REGULATION_OF_ANATOMICAL_STRUCTURE_MORPHOGENESIS																GO_PROTEIN_PHOSPHORYLATION			GO_POSITIVE_REGULATION_OF_SIGNALING
7009	TMBIM6	transmembrane BAX inhibitor motif containing 6 [Source:HGNC Symbol;Acc:HGNC:11723]								GO_NEGATIVE_REGULATION_OF_RESPONSE_TO_STIMULUS											GO_NEGATIVE_REGULATION_OF_SIGNALING					GO_SECRETION	GO_REGULATION_OF_RESPONSE_TO_STRESS		GO_RESPONSE_TO_OXYGEN_CONTAINING_COMPOUND		GO_REGULATION_OF_CELL_DEATH							GO_APOPTOTIC_PROCESS	GO_NEGATIVE_REGULATION_OF_CELL_DEATH							GO_ENDOPLASMIC_RETICULUM_PART			GO_REGULATION_OF_INTRACELLULAR_SIGNAL_TRANSDUCTION
10114	HIPK3	homeodomain interacting protein kinase 3 [Source:HGNC Symbol;Acc:HGNC:4915]								GO_NEGATIVE_REGULATION_OF_RESPONSE_TO_STIMULUS											GO_NEGATIVE_REGULATION_OF_SIGNALING						GO_REGULATION_OF_RESPONSE_TO_STRESS				GO_REGULATION_OF_CELL_DEATH							GO_APOPTOTIC_PROCESS	GO_NEGATIVE_REGULATION_OF_CELL_DEATH					GO_PROTEIN_PHOSPHORYLATION					GO_REGULATION_OF_INTRACELLULAR_SIGNAL_TRANSDUCTION
4170	MCL1	MCL1 apoptosis regulator, BCL2 family member [Source:HGNC Symbol;Acc:HGNC:6943]								GO_NEGATIVE_REGULATION_OF_RESPONSE_TO_STIMULUS											GO_NEGATIVE_REGULATION_OF_SIGNALING						GO_REGULATION_OF_RESPONSE_TO_STRESS				GO_REGULATION_OF_CELL_DEATH							GO_APOPTOTIC_PROCESS	GO_NEGATIVE_REGULATION_OF_CELL_DEATH								GO_POSITIVE_REGULATION_OF_SIGNALING		GO_REGULATION_OF_INTRACELLULAR_SIGNAL_TRANSDUCTION
23645	PPP1R15A	protein phosphatase 1 regulatory subunit 15A [Source:HGNC Symbol;Acc:HGNC:14375]								GO_NEGATIVE_REGULATION_OF_RESPONSE_TO_STIMULUS											GO_NEGATIVE_REGULATION_OF_SIGNALING						GO_REGULATION_OF_RESPONSE_TO_STRESS											GO_APOPTOTIC_PROCESS								GO_ENDOPLASMIC_RETICULUM_PART
10133	OPTN	optineurin [Source:HGNC Symbol;Acc:HGNC:17142]								GO_NEGATIVE_REGULATION_OF_RESPONSE_TO_STIMULUS											GO_NEGATIVE_REGULATION_OF_SIGNALING						GO_REGULATION_OF_RESPONSE_TO_STRESS																						GO_REGULATION_OF_INTRACELLULAR_SIGNAL_TRANSDUCTION
6609	SMPD1	sphingomyelin phosphodiesterase 1 [Source:HGNC Symbol;Acc:HGNC:11120]								GO_NEGATIVE_REGULATION_OF_RESPONSE_TO_STIMULUS											GO_NEGATIVE_REGULATION_OF_SIGNALING								GO_RESPONSE_TO_OXYGEN_CONTAINING_COMPOUND		GO_REGULATION_OF_CELL_DEATH							GO_APOPTOTIC_PROCESS						GO_PROTEIN_PHOSPHORYLATION					GO_REGULATION_OF_INTRACELLULAR_SIGNAL_TRANSDUCTION
8682	PEA15	proliferation and apoptosis adaptor protein 15 [Source:HGNC Symbol;Acc:HGNC:8822]								GO_NEGATIVE_REGULATION_OF_RESPONSE_TO_STIMULUS											GO_NEGATIVE_REGULATION_OF_SIGNALING										GO_REGULATION_OF_CELL_DEATH							GO_APOPTOTIC_PROCESS	GO_NEGATIVE_REGULATION_OF_CELL_DEATH					GO_PROTEIN_PHOSPHORYLATION			GO_POSITIVE_REGULATION_OF_SIGNALING		GO_REGULATION_OF_INTRACELLULAR_SIGNAL_TRANSDUCTION
11329	STK38	serine/threonine kinase 38 [Source:HGNC Symbol;Acc:HGNC:17847]								GO_NEGATIVE_REGULATION_OF_RESPONSE_TO_STIMULUS											GO_NEGATIVE_REGULATION_OF_SIGNALING																							GO_PROTEIN_PHOSPHORYLATION					GO_REGULATION_OF_INTRACELLULAR_SIGNAL_TRANSDUCTION
1827	RCAN1	regulator of calcineurin 1 [Source:HGNC Symbol;Acc:HGNC:3040]								GO_NEGATIVE_REGULATION_OF_RESPONSE_TO_STIMULUS											GO_NEGATIVE_REGULATION_OF_SIGNALING																												GO_REGULATION_OF_INTRACELLULAR_SIGNAL_TRANSDUCTION
5831	PYCR1	pyrroline-5-carboxylate reductase 1 [Source:HGNC Symbol;Acc:HGNC:9721]								GO_NEGATIVE_REGULATION_OF_RESPONSE_TO_STIMULUS																	GO_REGULATION_OF_RESPONSE_TO_STRESS		GO_RESPONSE_TO_OXYGEN_CONTAINING_COMPOUND		GO_REGULATION_OF_CELL_DEATH								GO_NEGATIVE_REGULATION_OF_CELL_DEATH
8763	CD164	CD164 molecule [Source:HGNC Symbol;Acc:HGNC:1632]									GO_REGULATION_OF_CELL_POPULATION_PROLIFERATION				GO_MUSCLE_STRUCTURE_DEVELOPMENT							GO_BIOLOGICAL_ADHESION										GO_MUSCLE_ORGAN_DEVELOPMENT					GO_NEGATIVE_REGULATION_OF_CELL_POPULATION_PROLIFERATION
6863	TAC1	tachykinin precursor 1 [Source:HGNC Symbol;Acc:HGNC:11517]									GO_REGULATION_OF_CELL_POPULATION_PROLIFERATION					GO_SUPRAMOLECULAR_FIBER_ORGANIZATION	GO_POSITIVE_REGULATION_OF_MULTICELLULAR_ORGANISMAL_PROCESS		GO_RESPONSE_TO_ENDOGENOUS_STIMULUS					GO_RESPONSE_TO_GROWTH_FACTOR		GO_SECRETION	GO_REGULATION_OF_RESPONSE_TO_STRESS		GO_RESPONSE_TO_OXYGEN_CONTAINING_COMPOUND	GO_CELL_MOTILITY				GO_CELLULAR_RESPONSE_TO_ENDOGENOUS_STIMULUS		GO_REGULATION_OF_CELLULAR_COMPONENT_MOVEMENT					GO_LOCOMOTION		GO_ACTIN_FILAMENT_BASED_PROCESS				GO_POSITIVE_REGULATION_OF_SIGNALING
23529	CLCF1	cardiotrophin like cytokine factor 1 [Source:HGNC Symbol;Acc:HGNC:17412]									GO_REGULATION_OF_CELL_POPULATION_PROLIFERATION						GO_POSITIVE_REGULATION_OF_MULTICELLULAR_ORGANISMAL_PROCESS														GO_REGULATION_OF_CELL_DEATH							GO_APOPTOTIC_PROCESS	GO_NEGATIVE_REGULATION_OF_CELL_DEATH					GO_PROTEIN_PHOSPHORYLATION			GO_POSITIVE_REGULATION_OF_SIGNALING
1028	CDKN1C	cyclin dependent kinase inhibitor 1C [Source:HGNC Symbol;Acc:HGNC:1786]									GO_REGULATION_OF_CELL_POPULATION_PROLIFERATION								GO_RESPONSE_TO_ENDOGENOUS_STIMULUS					GO_RESPONSE_TO_GROWTH_FACTOR	GO_PROTEIN_CONTAINING_COMPLEX_BINDING									GO_CELLULAR_RESPONSE_TO_ENDOGENOUS_STIMULUS			GO_NEGATIVE_REGULATION_OF_CELL_POPULATION_PROLIFERATION					GO_SKELETAL_SYSTEM_DEVELOPMENT		GO_PROTEIN_PHOSPHORYLATION	GO_EPITHELIAL_CELL_PROLIFERATION		GO_POSITIVE_REGULATION_OF_SIGNALING
896	CCND3	cyclin D3 [Source:HGNC Symbol;Acc:HGNC:1585]									GO_REGULATION_OF_CELL_POPULATION_PROLIFERATION								GO_RESPONSE_TO_ENDOGENOUS_STIMULUS										GO_RESPONSE_TO_OXYGEN_CONTAINING_COMPOUND					GO_CELLULAR_RESPONSE_TO_ENDOGENOUS_STIMULUS										GO_PROTEIN_PHOSPHORYLATION
8611	PLPP1	phospholipid phosphatase 1 [Source:HGNC Symbol;Acc:HGNC:9228]									GO_REGULATION_OF_CELL_POPULATION_PROLIFERATION								GO_RESPONSE_TO_ENDOGENOUS_STIMULUS											GO_CELL_MOTILITY				GO_CELLULAR_RESPONSE_TO_ENDOGENOUS_STIMULUS			GO_NEGATIVE_REGULATION_OF_CELL_POPULATION_PROLIFERATION				GO_LOCOMOTION
55679	LIMS2	LIM zinc finger domain containing 2 [Source:HGNC Symbol;Acc:HGNC:16084]									GO_REGULATION_OF_CELL_POPULATION_PROLIFERATION											GO_BIOLOGICAL_ADHESION	GO_ANIMAL_ORGAN_MORPHOGENESIS					GO_REGULATION_OF_ANATOMICAL_STRUCTURE_MORPHOGENESIS			GO_REGULATION_OF_CELL_DEATH						GO_NEGATIVE_REGULATION_OF_CELL_POPULATION_PROLIFERATION	GO_APOPTOTIC_PROCESS	GO_NEGATIVE_REGULATION_OF_CELL_DEATH						GO_EPITHELIAL_CELL_PROLIFERATION		GO_POSITIVE_REGULATION_OF_SIGNALING
9180	OSMR	oncostatin M receptor [Source:HGNC Symbol;Acc:HGNC:8507]									GO_REGULATION_OF_CELL_POPULATION_PROLIFERATION																GO_REGULATION_OF_RESPONSE_TO_STRESS
9536	PTGES	prostaglandin E synthase [Source:HGNC Symbol;Acc:HGNC:9599]									GO_REGULATION_OF_CELL_POPULATION_PROLIFERATION																		GO_RESPONSE_TO_OXYGEN_CONTAINING_COMPOUND								GO_NEGATIVE_REGULATION_OF_CELL_POPULATION_PROLIFERATION									GO_ENDOPLASMIC_RETICULUM_PART
3437	IFIT3	interferon induced protein with tetratricopeptide repeats 3 [Source:HGNC Symbol;Acc:HGNC:5411]									GO_REGULATION_OF_CELL_POPULATION_PROLIFERATION																				GO_REGULATION_OF_CELL_DEATH						GO_NEGATIVE_REGULATION_OF_CELL_POPULATION_PROLIFERATION	GO_APOPTOTIC_PROCESS	GO_NEGATIVE_REGULATION_OF_CELL_DEATH
10397	NDRG1	N-myc downstream regulated 1 [Source:HGNC Symbol;Acc:HGNC:7679]									GO_REGULATION_OF_CELL_POPULATION_PROLIFERATION																				GO_REGULATION_OF_CELL_DEATH						GO_NEGATIVE_REGULATION_OF_CELL_POPULATION_PROLIFERATION	GO_APOPTOTIC_PROCESS
10920	COPS8	COP9 signalosome subunit 8 [Source:HGNC Symbol;Acc:HGNC:24335]									GO_REGULATION_OF_CELL_POPULATION_PROLIFERATION																										GO_NEGATIVE_REGULATION_OF_CELL_POPULATION_PROLIFERATION							GO_PROTEIN_PHOSPHORYLATION			GO_POSITIVE_REGULATION_OF_SIGNALING		GO_REGULATION_OF_INTRACELLULAR_SIGNAL_TRANSDUCTION
3299	HSF4	heat shock transcription factor 4 [Source:HGNC Symbol;Acc:HGNC:5227]									GO_REGULATION_OF_CELL_POPULATION_PROLIFERATION
1410	CRYAB	crystallin alpha B [Source:HGNC Symbol;Acc:HGNC:2389]													GO_MUSCLE_STRUCTURE_DEVELOPMENT	GO_SUPRAMOLECULAR_FIBER_ORGANIZATION			GO_RESPONSE_TO_ENDOGENOUS_STIMULUS	GO_STRUCTURAL_MOLECULE_ACTIVITY					GO_PROTEIN_CONTAINING_COMPLEX_BINDING		GO_REGULATION_OF_RESPONSE_TO_STRESS		GO_RESPONSE_TO_OXYGEN_CONTAINING_COMPOUND		GO_REGULATION_OF_CELL_DEATH	GO_MUSCLE_ORGAN_DEVELOPMENT			GO_CONTRACTILE_FIBER			GO_APOPTOTIC_PROCESS	GO_NEGATIVE_REGULATION_OF_CELL_DEATH					GO_PROTEIN_PHOSPHORYLATION
9043	SPAG9	sperm associated antigen 9 [Source:HGNC Symbol;Acc:HGNC:14524]													GO_MUSCLE_STRUCTURE_DEVELOPMENT		GO_POSITIVE_REGULATION_OF_MULTICELLULAR_ORGANISMAL_PROCESS			GO_STRUCTURAL_MOLECULE_ACTIVITY							GO_REGULATION_OF_RESPONSE_TO_STRESS			GO_CELL_MOTILITY			GO_STRIATED_MUSCLE_CELL_DIFFERENTIATION			GO_REGULATION_OF_CELLULAR_COMPONENT_MOVEMENT					GO_LOCOMOTION			GO_PROTEIN_PHOSPHORYLATION			GO_POSITIVE_REGULATION_OF_SIGNALING		GO_REGULATION_OF_INTRACELLULAR_SIGNAL_TRANSDUCTION
6272	SORT1	sortilin 1 [Source:HGNC Symbol;Acc:HGNC:11186]													GO_MUSCLE_STRUCTURE_DEVELOPMENT				GO_RESPONSE_TO_ENDOGENOUS_STIMULUS					GO_RESPONSE_TO_GROWTH_FACTOR					GO_RESPONSE_TO_OXYGEN_CONTAINING_COMPOUND		GO_REGULATION_OF_CELL_DEATH		GO_STRIATED_MUSCLE_CELL_DIFFERENTIATION	GO_CELLULAR_RESPONSE_TO_ENDOGENOUS_STIMULUS				GO_APOPTOTIC_PROCESS								GO_ENDOPLASMIC_RETICULUM_PART
29895	MYLPF	myosin light chain, phosphorylatable, fast skeletal muscle [Source:HGNC Symbol;Acc:HGNC:29824]													GO_MUSCLE_STRUCTURE_DEVELOPMENT					GO_STRUCTURAL_MOLECULE_ACTIVITY												GO_MUSCLE_ORGAN_DEVELOPMENT			GO_CONTRACTILE_FIBER					GO_MUSCLE_TISSUE_DEVELOPMENT
6876	TAGLN	transgelin [Source:HGNC Symbol;Acc:HGNC:11553]													GO_MUSCLE_STRUCTURE_DEVELOPMENT										GO_PROTEIN_CONTAINING_COMPLEX_BINDING							GO_MUSCLE_ORGAN_DEVELOPMENT
56261	GPCPD1	glycerophosphocholine phosphodiesterase 1 [Source:HGNC Symbol;Acc:HGNC:26957]													GO_MUSCLE_STRUCTURE_DEVELOPMENT																	GO_MUSCLE_ORGAN_DEVELOPMENT								GO_MUSCLE_TISSUE_DEVELOPMENT
22808	MRAS	muscle RAS oncogene homolog [Source:HGNC Symbol;Acc:HGNC:7227]													GO_MUSCLE_STRUCTURE_DEVELOPMENT																	GO_MUSCLE_ORGAN_DEVELOPMENT											GO_ACTIN_FILAMENT_BASED_PROCESS
11034	DSTN	destrin, actin depolymerizing factor [Source:HGNC Symbol;Acc:HGNC:15750]														GO_SUPRAMOLECULAR_FIBER_ORGANIZATION									GO_PROTEIN_CONTAINING_COMPLEX_BINDING																		GO_ACTIN_FILAMENT_BASED_PROCESS
9419	CRIPT	CXXC repeat containing interactor of PDZ3 domain [Source:HGNC Symbol;Acc:HGNC:14312]														GO_SUPRAMOLECULAR_FIBER_ORGANIZATION									GO_PROTEIN_CONTAINING_COMPLEX_BINDING
9168	TMSB10	thymosin beta 10 [Source:HGNC Symbol;Acc:HGNC:11879]														GO_SUPRAMOLECULAR_FIBER_ORGANIZATION														GO_CELL_MOTILITY						GO_REGULATION_OF_CELLULAR_COMPONENT_MOVEMENT					GO_LOCOMOTION		GO_ACTIN_FILAMENT_BASED_PROCESS
8473	OGT	O-linked N-acetylglucosamine (GlcNAc) transferase [Source:HGNC Symbol;Acc:HGNC:8127]															GO_POSITIVE_REGULATION_OF_MULTICELLULAR_ORGANISMAL_PROCESS		GO_RESPONSE_TO_ENDOGENOUS_STIMULUS										GO_RESPONSE_TO_OXYGEN_CONTAINING_COMPOUND					GO_CELLULAR_RESPONSE_TO_ENDOGENOUS_STIMULUS				GO_APOPTOTIC_PROCESS											GO_REGULATION_OF_INTRACELLULAR_SIGNAL_TRANSDUCTION
22875	ENPP4	ectonucleotide pyrophosphatase/phosphodiesterase 4 [Source:HGNC Symbol;Acc:HGNC:3359]															GO_POSITIVE_REGULATION_OF_MULTICELLULAR_ORGANISMAL_PROCESS									GO_SECRETION	GO_REGULATION_OF_RESPONSE_TO_STRESS
23531	MMD	monocyte to macrophage differentiation associated [Source:HGNC Symbol;Acc:HGNC:7153]															GO_POSITIVE_REGULATION_OF_MULTICELLULAR_ORGANISMAL_PROCESS																											GO_PROTEIN_PHOSPHORYLATION
1376	CPT2	carnitine palmitoyltransferase 2 [Source:HGNC Symbol;Acc:HGNC:2330]															GO_POSITIVE_REGULATION_OF_MULTICELLULAR_ORGANISMAL_PROCESS
5908	RAP1B	RAP1B, member of RAS oncogene family [Source:HGNC Symbol;Acc:HGNC:9857]																	GO_RESPONSE_TO_ENDOGENOUS_STIMULUS		GO_NEGATIVE_REGULATION_OF_SIGNALING				GO_PROTEIN_CONTAINING_COMPLEX_BINDING	GO_SECRETION			GO_RESPONSE_TO_OXYGEN_CONTAINING_COMPOUND					GO_CELLULAR_RESPONSE_TO_ENDOGENOUS_STIMULUS										GO_PROTEIN_PHOSPHORYLATION			GO_POSITIVE_REGULATION_OF_SIGNALING		GO_REGULATION_OF_INTRACELLULAR_SIGNAL_TRANSDUCTION
10979	FERMT2	fermitin family member 2 [Source:HGNC Symbol;Acc:HGNC:15767]																	GO_RESPONSE_TO_ENDOGENOUS_STIMULUS			GO_BIOLOGICAL_ADHESION		GO_RESPONSE_TO_GROWTH_FACTOR	GO_PROTEIN_CONTAINING_COMPLEX_BINDING			GO_REGULATION_OF_ANATOMICAL_STRUCTURE_MORPHOGENESIS						GO_CELLULAR_RESPONSE_TO_ENDOGENOUS_STIMULUS	GO_CONTRACTILE_FIBER
11031	RAB31	RAB31, member RAS oncogene family [Source:HGNC Symbol;Acc:HGNC:9771]																	GO_RESPONSE_TO_ENDOGENOUS_STIMULUS							GO_SECRETION			GO_RESPONSE_TO_OXYGEN_CONTAINING_COMPOUND					GO_CELLULAR_RESPONSE_TO_ENDOGENOUS_STIMULUS
2879	GPX4	glutathione peroxidase 4 [Source:HGNC Symbol;Acc:HGNC:4556]																	GO_RESPONSE_TO_ENDOGENOUS_STIMULUS								GO_REGULATION_OF_RESPONSE_TO_STRESS		GO_RESPONSE_TO_OXYGEN_CONTAINING_COMPOUND		GO_REGULATION_OF_CELL_DEATH								GO_NEGATIVE_REGULATION_OF_CELL_DEATH
64397	ZNF106	zinc finger protein 106 [Source:HGNC Symbol;Acc:HGNC:12886]																	GO_RESPONSE_TO_ENDOGENOUS_STIMULUS										GO_RESPONSE_TO_OXYGEN_CONTAINING_COMPOUND					GO_CELLULAR_RESPONSE_TO_ENDOGENOUS_STIMULUS
81493	SYNC	syncoilin, intermediate filament protein [Source:HGNC Symbol;Acc:HGNC:28897]																		GO_STRUCTURAL_MOLECULE_ACTIVITY															GO_CONTRACTILE_FIBER
7846	TUBA1A	tubulin alpha 1a [Source:HGNC Symbol;Acc:HGNC:20766]																		GO_STRUCTURAL_MOLECULE_ACTIVITY
54751	FBLIM1	filamin binding LIM protein 1 [Source:HGNC Symbol;Acc:HGNC:24686]																				GO_BIOLOGICAL_ADHESION						GO_REGULATION_OF_ANATOMICAL_STRUCTURE_MORPHOGENESIS
1266	CNN3	calponin 3 [Source:HGNC Symbol;Acc:HGNC:2157]																				GO_BIOLOGICAL_ADHESION																					GO_ACTIN_FILAMENT_BASED_PROCESS
8496	PPFIBP1	PPFIA binding protein 1 [Source:HGNC Symbol;Acc:HGNC:9249]																				GO_BIOLOGICAL_ADHESION
8082	SSPN	sarcospan [Source:HGNC Symbol;Acc:HGNC:11322]																				GO_BIOLOGICAL_ADHESION
4074	M6PR	mannose-6-phosphate receptor, cation dependent [Source:HGNC Symbol;Acc:HGNC:6752]																							GO_PROTEIN_CONTAINING_COMPLEX_BINDING	GO_SECRETION
23074	UHRF1BP1L	UHRF1 binding protein 1 like [Source:HGNC Symbol;Acc:HGNC:29102]																							GO_PROTEIN_CONTAINING_COMPLEX_BINDING
9541	CIR1	corepressor interacting with RBPJ, 1 [Source:HGNC Symbol;Acc:HGNC:24217]																							GO_PROTEIN_CONTAINING_COMPLEX_BINDING
8635	RNASET2	ribonuclease T2 [Source:HGNC Symbol;Acc:HGNC:21686]																								GO_SECRETION																				GO_ENDOPLASMIC_RETICULUM_PART
22931	RAB18	RAB18, member RAS oncogene family [Source:HGNC Symbol;Acc:HGNC:14244]																								GO_SECRETION																				GO_ENDOPLASMIC_RETICULUM_PART
79158	GNPTAB	N-acetylglucosamine-1-phosphate transferase subunits alpha and beta [Source:HGNC Symbol;Acc:HGNC:29670]																								GO_SECRETION
153339	TMEM167A	transmembrane protein 167A [Source:HGNC Symbol;Acc:HGNC:28330]																								GO_SECRETION
6515	SLC2A3	solute carrier family 2 member 3 [Source:HGNC Symbol;Acc:HGNC:11007]																								GO_SECRETION
26578	OSTF1	osteoclast stimulating factor 1 [Source:HGNC Symbol;Acc:HGNC:8510]																								GO_SECRETION
272	AMPD3	adenosine monophosphate deaminase 3 [Source:HGNC Symbol;Acc:HGNC:470]																								GO_SECRETION
376267	RAB15	RAB15, member RAS oncogene family [Source:HGNC Symbol;Acc:HGNC:20150]																								GO_SECRETION
10783	NEK6	NIMA related kinase 6 [Source:HGNC Symbol;Acc:HGNC:7749]																									GO_REGULATION_OF_RESPONSE_TO_STRESS											GO_APOPTOTIC_PROCESS						GO_PROTEIN_PHOSPHORYLATION			GO_POSITIVE_REGULATION_OF_SIGNALING		GO_REGULATION_OF_INTRACELLULAR_SIGNAL_TRANSDUCTION
26353	HSPB8	heat shock protein family B (small) member 8 [Source:HGNC Symbol;Acc:HGNC:30171]																									GO_REGULATION_OF_RESPONSE_TO_STRESS																	GO_PROTEIN_PHOSPHORYLATION
255520	ELMOD2	ELMO domain containing 2 [Source:HGNC Symbol;Acc:HGNC:28111]																									GO_REGULATION_OF_RESPONSE_TO_STRESS
55970	GNG12	G protein subunit gamma 12 [Source:HGNC Symbol;Acc:HGNC:19663]																											GO_RESPONSE_TO_OXYGEN_CONTAINING_COMPOUND
2878	GPX3	glutathione peroxidase 3 [Source:HGNC Symbol;Acc:HGNC:4555]																											GO_RESPONSE_TO_OXYGEN_CONTAINING_COMPOUND
6273	S100A2	S100 calcium binding protein A2 [Source:HGNC Symbol;Acc:HGNC:10492]																												GO_CELL_MOTILITY											GO_LOCOMOTION
340371	NRBP2	nuclear receptor binding protein 2 [Source:HGNC Symbol;Acc:HGNC:19339]																													GO_REGULATION_OF_CELL_DEATH							GO_APOPTOTIC_PROCESS	GO_NEGATIVE_REGULATION_OF_CELL_DEATH					GO_PROTEIN_PHOSPHORYLATION
3313	HSPA9	heat shock protein family A (Hsp70) member 9 [Source:HGNC Symbol;Acc:HGNC:5244]																													GO_REGULATION_OF_CELL_DEATH							GO_APOPTOTIC_PROCESS	GO_NEGATIVE_REGULATION_OF_CELL_DEATH
8771	TNFRSF6B	TNF receptor superfamily member 6b [Source:HGNC Symbol;Acc:HGNC:11921]																													GO_REGULATION_OF_CELL_DEATH							GO_APOPTOTIC_PROCESS	GO_NEGATIVE_REGULATION_OF_CELL_DEATH
5534	PPP3R1	protein phosphatase 3 regulatory subunit B, alpha [Source:HGNC Symbol;Acc:HGNC:9317]																													GO_REGULATION_OF_CELL_DEATH							GO_APOPTOTIC_PROCESS									GO_POSITIVE_REGULATION_OF_SIGNALING
10962	MLLT11	MLLT11 transcription factor 7 cofactor [Source:HGNC Symbol;Acc:HGNC:16997]																													GO_REGULATION_OF_CELL_DEATH							GO_APOPTOTIC_PROCESS									GO_POSITIVE_REGULATION_OF_SIGNALING
1917	EEF1A2	eukaryotic translation elongation factor 1 alpha 2 [Source:HGNC Symbol;Acc:HGNC:3192]																													GO_REGULATION_OF_CELL_DEATH							GO_APOPTOTIC_PROCESS
10060	ABCC9	ATP binding cassette subfamily C member 9 [Source:HGNC Symbol;Acc:HGNC:60]																																	GO_CONTRACTILE_FIBER
81537	SGPP1	sphingosine-1-phosphate phosphatase 1 [Source:HGNC Symbol;Acc:HGNC:17720]																																				GO_APOPTOTIC_PROCESS								GO_ENDOPLASMIC_RETICULUM_PART
55332	DRAM1	DNA damage regulated autophagy modulator 1 [Source:HGNC Symbol;Acc:HGNC:25645]																																				GO_APOPTOTIC_PROCESS
9060	PAPSS2	3'-phosphoadenosine 5'-phosphosulfate synthase 2 [Source:HGNC Symbol;Acc:HGNC:8604]																																								GO_SKELETAL_SYSTEM_DEVELOPMENT
80731	THSD7B	thrombospondin type 1 domain containing 7B [Source:HGNC Symbol;Acc:HGNC:29348]																																									GO_ACTIN_FILAMENT_BASED_PROCESS
6815	STYX	serine/threonine/tyrosine interacting protein [Source:HGNC Symbol;Acc:HGNC:11447]																																										GO_PROTEIN_PHOSPHORYLATION					GO_REGULATION_OF_INTRACELLULAR_SIGNAL_TRANSDUCTION
6795	AURKC	aurora kinase C [Source:HGNC Symbol;Acc:HGNC:11391]																																										GO_PROTEIN_PHOSPHORYLATION
140803	TRPM6	transient receptor potential cation channel subfamily M member 6 [Source:HGNC Symbol;Acc:HGNC:17995]																																										GO_PROTEIN_PHOSPHORYLATION
51280	GOLM1	golgi membrane protein 1 [Source:HGNC Symbol;Acc:HGNC:15451]																																												GO_ENDOPLASMIC_RETICULUM_PART
79188	TMEM43	transmembrane protein 43 [Source:HGNC Symbol;Acc:HGNC:28472]																																												GO_ENDOPLASMIC_RETICULUM_PART
11098	PRSS23	serine protease 23 [Source:HGNC Symbol;Acc:HGNC:14370]																																												GO_ENDOPLASMIC_RETICULUM_PART
5954	RCN1	reticulocalbin 1 [Source:HGNC Symbol;Acc:HGNC:9934]																																												GO_ENDOPLASMIC_RETICULUM_PART
3601	IL15RA	interleukin 15 receptor subunit alpha [Source:HGNC Symbol;Acc:HGNC:5978]																																												GO_ENDOPLASMIC_RETICULUM_PART
11014	KDELR2	KDEL endoplasmic reticulum protein retention receptor 2 [Source:HGNC Symbol;Acc:HGNC:6305]																																												GO_ENDOPLASMIC_RETICULUM_PART
50999	TMED5	transmembrane p24 trafficking protein 5 [Source:HGNC Symbol;Acc:HGNC:24251]																																												GO_ENDOPLASMIC_RETICULUM_PART
757	TMEM50B	transmembrane protein 50B [Source:HGNC Symbol;Acc:HGNC:1280]																																												GO_ENDOPLASMIC_RETICULUM_PART
203547	VMA21	vacuolar ATPase assembly factor VMA21 [Source:HGNC Symbol;Acc:HGNC:22082]																																												GO_ENDOPLASMIC_RETICULUM_PART
51056	LAP3	leucine aminopeptidase 3 [Source:HGNC Symbol;Acc:HGNC:18449]
165324	UBXN2A	UBX domain protein 2A [Source:HGNC Symbol;Acc:HGNC:27265]
10567	RABAC1	Rab acceptor 1 [Source:HGNC Symbol;Acc:HGNC:9794]
55454	CSGALNACT2	chondroitin sulfate N-acetylgalactosaminyltransferase 2 [Source:HGNC Symbol;Acc:HGNC:24292]
79695	GALNT12	polypeptide N-acetylgalactosaminyltransferase 12 [Source:HGNC Symbol;Acc:HGNC:19877]
26225	ARL5A	ADP ribosylation factor like GTPase 5A [Source:HGNC Symbol;Acc:HGNC:696]
26872	STEAP1	STEAP family member 1 [Source:HGNC Symbol;Acc:HGNC:11378]
26986	PABPC1	poly(A) binding protein cytoplasmic 1 [Source:HGNC Symbol;Acc:HGNC:8554]
1466	CSRP2	cysteine and glycine rich protein 2 [Source:HGNC Symbol;Acc:HGNC:2470]
9991	PTBP3	polypyrimidine tract binding protein 3 [Source:HGNC Symbol;Acc:HGNC:10253]
27434	POLM	DNA polymerase mu [Source:HGNC Symbol;Acc:HGNC:9185]
7107	GPR137B	G protein-coupled receptor 137B [Source:HGNC Symbol;Acc:HGNC:11862]
9868	TOMM70	translocase of outer mitochondrial membrane 70 [Source:HGNC Symbol;Acc:HGNC:11985]
717	C2	complement C2 [Source:HGNC Symbol;Acc:HGNC:1248]
716	C1S	complement C1s [Source:HGNC Symbol;Acc:HGNC:1247]
170691	ADAMTS17	ADAM metallopeptidase with thrombospondin type 1 motif 17 [Source:HGNC Symbol;Acc:HGNC:17109]
7512	XPNPEP2	X-prolyl aminopeptidase 2 [Source:HGNC Symbol;Acc:HGNC:12823]
51449	PCYOX1	prenylcysteine oxidase 1 [Source:HGNC Symbol;Acc:HGNC:20588]
140458	ASB5	ankyrin repeat and SOCS box containing 5 [Source:HGNC Symbol;Acc:HGNC:17180]
26118	WSB1	WD repeat and SOCS box containing 1 [Source:HGNC Symbol;Acc:HGNC:19221]
6769	STAC	SH3 and cysteine rich domain [Source:HGNC Symbol;Acc:HGNC:11353]
5635	PRPSAP1	phosphoribosyl pyrophosphate synthetase associated protein 1 [Source:HGNC Symbol;Acc:HGNC:9466]
7360	UGP2	UDP-glucose pyrophosphorylase 2 [Source:HGNC Symbol;Acc:HGNC:12527]
2581	GALC	galactosylceramidase [Source:HGNC Symbol;Acc:HGNC:4115]
79572	ATP13A3	ATPase 13A3 [Source:HGNC Symbol;Acc:HGNC:24113]
771	CA12	carbonic anhydrase 12 [Source:HGNC Symbol;Acc:HGNC:1371]
152926	PPM1K	protein phosphatase, Mg2+/Mn2+ dependent 1K [Source:HGNC Symbol;Acc:HGNC:25415]
51727	CMPK1	cytidine/uridine monophosphate kinase 1 [Source:HGNC Symbol;Acc:HGNC:18170]
6533	SLC6A6	solute carrier family 6 member 6 [Source:HGNC Symbol;Acc:HGNC:11052]
84129	ACAD11	acyl-CoA dehydrogenase family member 11 [Source:HGNC Symbol;Acc:HGNC:30211]
4190	MDH1	malate dehydrogenase 1 [Source:HGNC Symbol;Acc:HGNC:6970]
204962	SLC44A5	solute carrier family 44 member 5 [Source:HGNC Symbol;Acc:HGNC:28524]
123096	SLC25A29	solute carrier family 25 member 29 [Source:HGNC Symbol;Acc:HGNC:20116]
6741	SSB	small RNA binding exonuclease protection factor La [Source:HGNC Symbol;Acc:HGNC:11316]
64747	MFSD1	major facilitator superfamily domain containing 1 [Source:HGNC Symbol;Acc:HGNC:25874]
90139	TSPAN18	tetraspanin 18 [Source:HGNC Symbol;Acc:HGNC:20660]
115426	UHRF2	ubiquitin like with PHD and ring finger domains 2 [Source:HGNC Symbol;Acc:HGNC:12557]
58486	ZBED5	zinc finger BED-type containing 5 [Source:HGNC Symbol;Acc:HGNC:30803]
10186	LHFPL6	LHFPL tetraspan subfamily member 6 [Source:HGNC Symbol;Acc:HGNC:6586]
116254	GINM1	glycoprotein integral membrane 1 [Source:HGNC Symbol;Acc:HGNC:21074]
130814	PQLC3	PQ loop repeat containing 3 [Source:HGNC Symbol;Acc:HGNC:28503]
153364	MBLAC2	metallo-beta-lactamase domain containing 2 [Source:HGNC Symbol;Acc:HGNC:33711]
201965	RWDD4	RWD domain containing 4 [Source:HGNC Symbol;Acc:HGNC:23750]
221091	LRRN4CL	LRRN4 C-terminal like [Source:HGNC Symbol;Acc:HGNC:33724]
79144	PPDPF	pancreatic progenitor cell differentiation and proliferation factor [Source:HGNC Symbol;Acc:HGNC:16142]
84898	PLXDC2	plexin domain containing 2 [Source:HGNC Symbol;Acc:HGNC:21013]
[truncated: 3 more columns]
