# Supplementary material for: miR-193b-3p Promotes Proliferation of Goat Skeletal Muscle Satellite Cells through Activating IGF2BP1
Source: Int J Mol Sci. 2022 Dec 12;23(24):15760. doi: 10.3390/ijms232415760 (PMC9779864; doi:10.3390/ijms232415760)
Supplement: Supplementary file 1 [file ijms-23-15760-s001.zip › Supplementary Table S3 Top50 Terms for miR-193-down DEG.xls]

Overlap Results
Collection(s):	C5
# overlaps shown:	50
# genesets in collections:	9996
# genes in comparison (n):	194
# genes in universe (N):	38055
Gene Set Name	# Genes in Gene Set (K)	Description	# Genes in Overlap (k)	k/K	p-value	FDR q-value
GO_CELL_DIVISION	593	The process resulting in division and partitioning of components of a cell to form more cells; may or may not be accompanied by the physical separation of a cell into distinct, individually membrane-bounded daughter cells. [GOC:di, GOC:go_curators, GOC:pr]	29	0.0489	4.97E-20	4.97E-16
GO_CELL_CYCLE	1847	The progression of biochemical and morphological phases and events that occur in a cell during successive cell replication or nuclear replication events. Canonically, the cell cycle comprises the replication and segregation of genetic material followed by the division of the cell, but in endocycles or syncytial cells nuclear replication or nuclear division may not be followed by cell division. [G…	46	0.0249	1.77E-19	8.85E-16
GO_CELL_CYCLE_PROCESS	1383	The cellular process that ensures successive accurate and complete genome replication and chromosome segregation. [GOC:isa_complete, GOC:mtg_cell_cycle]	38	0.0275	1.72E-17	4.89E-14
GO_MITOTIC_CELL_CYCLE	1009	Progression through the phases of the mitotic cell cycle, the most common eukaryotic cell cycle, which canonically comprises four successive phases called G1, S, G2, and M and includes replication of the genome and the subsequent segregation of chromosomes into daughter cells. In some variant cell cycles nuclear replication or nuclear division may not be followed by cell division, or G1 and G2 ph…	33	0.0327	1.96E-17	4.89E-14
GO_SPINDLE	336	The array of microtubules and associated molecules that forms between opposite poles of a eukaryotic cell during mitosis or meiosis and serves to move the duplicated chromosomes apart. [ISBN:0198547684]	21	0.0625	6.93E-17	1.39E-13
GO_CYTOSKELETON_ORGANIZATION	1298	A process that is carried out at the cellular level which results in the assembly, arrangement of constituent parts, or disassembly of cytoskeletal structures. [GOC:dph, GOC:jl, GOC:mah]	35	0.027	6.76E-16	9.83E-13
GO_MICROTUBULE_CYTOSKELETON_ORGANIZATION	535	A process that is carried out at the cellular level which results in the assembly, arrangement of constituent parts, or disassembly of cytoskeletal structures comprising microtubules and their associated proteins. [GOC:mah]	24	0.0449	6.88E-16	9.83E-13
GO_RESPONSE_TO_ENDOGENOUS_STIMULUS	1648	Any process that results in a change in state or activity of a cell or an organism (in terms of movement, secretion, enzyme production, gene expression, etc.) as a result of a stimulus arising within the organism. [GOC:sm]	39	0.0237	8.61E-16	9.95E-13
GO_CYTOSKELETAL_PART	1650	Any constituent part of the cytoskeleton, a cellular scaffolding or skeleton that maintains cell shape, enables some cell motion (using structures such as flagella and cilia), and plays important roles in both intra-cellular transport (e.g. the movement of vesicles and organelles) and cellular division. Includes constituent parts of intermediate filaments, microfilaments, microtubules, and the mi…	39	0.0236	8.95E-16	9.95E-13
GO_MICROTUBULE_CYTOSKELETON	1171	The part of the cytoskeleton (the internal framework of a cell) composed of microtubules and associated proteins. [GOC:jl, ISBN:0395825172]	33	0.0282	1.45E-15	1.45E-12
GO_ENZYME_LINKED_RECEPTOR_PROTEIN_SIGNALING_PATHWAY	1043	Any series of molecular signals initiated by the binding of an extracellular ligand to a receptor on the surface of the target cell, where the receptor possesses catalytic activity or is closely associated with an enzyme such as a protein kinase, and ending with regulation of a downstream cellular process, e.g. transcription. [GOC:mah, GOC:signaling, ISBN:0185316194]	31	0.0297	2.77E-15	2.51E-12
GO_CHROMOSOME	1063	A structure composed of a very long molecule of DNA and associated proteins (e.g. histones) that carries hereditary information. [ISBN:0198547684]	31	0.0292	4.62E-15	3.84E-12
GO_REGULATION_OF_PROTEIN_MODIFICATION_PROCESS	1843	Any process that modulates the frequency, rate or extent of the covalent alteration of one or more amino acid residues within a protein. [GOC:mah, GOC:tb]	40	0.0217	6.07E-15	4.67E-12
GO_SPINDLE_ORGANIZATION	168	A process that is carried out at the cellular level which results in the assembly, arrangement of constituent parts, or disassembly of the spindle, the array of microtubules and associated molecules that forms between opposite poles of a eukaryotic cell during DNA segregation and serves to move the duplicated chromosomes apart. [GOC:go_curators, GOC:mah]	15	0.0893	1.15E-14	8.10E-12
GO_CYTOSKELETAL_PROTEIN_BINDING	950	Interacting selectively and non-covalently with any protein component of any cytoskeleton (actin, microtubule, or intermediate filament cytoskeleton). [GOC:mah]	29	0.0305	1.22E-14	8.10E-12
GO_POSITIVE_REGULATION_OF_MOLECULAR_FUNCTION	1756	Any process that activates or increases the rate or extent of a molecular function, an elemental biological activity occurring at the molecular level, such as catalysis or binding. [GO:jl]	38	0.0216	3.57E-14	2.23E-11
GO_REGULATION_OF_CELL_CYCLE_PROCESS	796	Any process that modulates a cellular process that is involved in the progression of biochemical and morphological phases and events that occur in a cell during successive cell replication or nuclear replication events. [GOC:dph, GOC:tb]	26	0.0327	6.87E-14	3.83E-11
GO_REGULATION_OF_ORGANELLE_ORGANIZATION	1259	Any process that modulates the frequency, rate or extent of a process involved in the formation, arrangement of constituent parts, or disassembly of an organelle. [GOC:mah]	32	0.0254	6.90E-14	3.83E-11
GO_SPINDLE_POLE	159	Either of the ends of a spindle, where spindle microtubules are organized; usually contains a microtubule organizing center and accessory molecules, spindle microtubules and astral microtubules. [GOC:clt]	14	0.0881	1.10E-13	5.77E-11
GO_REGULATION_OF_CELL_CYCLE	1212	Any process that modulates the rate or extent of progression through the cell cycle. [GOC:ai, GOC:dph, GOC:tb]	31	0.0256	1.51E-13	7.54E-11
GO_REGULATION_OF_PHOSPHORUS_METABOLIC_PROCESS	1694	Any process that modulates the frequency, rate or extent of the chemical reactions and pathways involving phosphorus or compounds containing phosphorus. [GOC:ai]	36	0.0213	3.19E-13	1.52E-10
GO_REGULATION_OF_CELL_POPULATION_PROLIFERATION	1708	Any process that modulates the frequency, rate or extent of cell proliferation. [GOC:jl]	36	0.0211	4.05E-13	1.81E-10
GO_RESPONSE_TO_OXYGEN_CONTAINING_COMPOUND	1616	Any process that results in a change in state or activity of a cell or an organism (in terms of movement, secretion, enzyme production, gene expression, etc.) as a result of an oxygen-containing compound stimulus. [GOC:pr, GOC:TermGenie]	35	0.0217	4.17E-13	1.81E-10
GO_MICROTUBULE	410	Any of the long, generally straight, hollow tubes of internal diameter 12-15 nm and external diameter 24 nm found in a wide variety of eukaryotic cells; each consists (usually) of 13 protofilaments of polymeric tubulin, staggered in such a manner that the tubulin monomers are arranged in a helical pattern on the microtubular surface, and with the alpha/beta axes of the tubulin subunits parallel t…	19	0.0463	4.73E-13	1.97E-10
GO_POSITIVE_REGULATION_OF_PROTEIN_METABOLIC_PROCESS	1633	Any process that activates or increases the frequency, rate or extent of the chemical reactions and pathways involving a protein. [GOC:ai]	35	0.0214	5.61E-13	2.24E-10
GO_MICROTUBULE_BASED_PROCESS	734	Any cellular process that depends upon or alters the microtubule cytoskeleton, that part of the cytoskeleton comprising microtubules and their associated proteins. [GOC:mah]	24	0.0327	6.62E-13	2.54E-10
GO_CHROMOSOME_ORGANIZATION	1207	A process that is carried out at the cellular level that results in the assembly, arrangement of constituent parts, or disassembly of chromosomes, structures composed of a very long molecule of DNA and associated proteins that carries hereditary information. This term covers covalent modifications at the molecular level as well as spatial relationships among the major components of a chromosome. …	30	0.0249	8.03E-13	2.97E-10
GO_CELLULAR_RESPONSE_TO_ENDOGENOUS_STIMULUS	1384	Any process that results in a change in state or activity of a cell (in terms of movement, secretion, enzyme production, gene expression, etc.) as a result of a stimulus arising within the organism. [GOC:mah]	32	0.0231	8.69E-13	3.10E-10
GO_PROTEIN_PHOSPHORYLATION	1967	The process of introducing a phosphate group on to a protein. [GOC:hb]	38	0.0193	1.15E-12	3.97E-10
GO_POSITIVE_REGULATION_OF_CATALYTIC_ACTIVITY	1409	Any process that activates or increases the activity of an enzyme. [GOC:ebc, GOC:jl, GOC:tb, GOC:vw]	32	0.0227	1.40E-12	4.65E-10
GO_CIRCULATORY_SYSTEM_DEVELOPMENT	1161	The process whose specific outcome is the progression of the circulatory system over time, from its formation to the mature structure. The circulatory system is the organ system that passes nutrients (such as amino acids and electrolytes), gases, hormones, blood cells, etc. to and from cells in the body to help fight diseases and help stabilize body temperature and pH to maintain homeostasis. [GO…	29	0.025	1.79E-12	5.76E-10
GO_ANATOMICAL_STRUCTURE_FORMATION_INVOLVED_IN_MORPHOGENESIS	1172	The developmental process pertaining to the initial formation of an anatomical structure from unspecified parts. This process begins with the specific processes that contribute to the appearance of the discrete structure and ends when the structural rudiment is recognizable. An anatomical structure is any biological entity that occupies space and is distinguished from its surroundings. Anatomical…	29	0.0247	2.25E-12	7.02E-10
GO_MICROTUBULE_CYTOSKELETON_ORGANIZATION_INVOLVED_IN_MITOSIS	125	Any microtubule cytoskeleton organization that is involved in mitosis. [GO_REF:0000060, GOC:TermGenie, PMID:18799626]	12	0.096	2.33E-12	7.06E-10
GO_POLYMERIC_CYTOSKELETAL_FIBER	715	A component of the cytoskeleton consisting of a homo or heteropolymeric fiber constructed from an indeterminate number of protein subunits. [GOC:dos]	23	0.0322	2.88E-12	8.46E-10
GO_TUBE_DEVELOPMENT	1105	The process whose specific outcome is the progression of a tube over time, from its initial formation to a mature structure. Epithelial and endothelial tubes transport gases, liquids and cells from one site to another and form the basic structure of many organs and tissues including lung and trachea, kidney, the mammary gland, the vascular system and the gastrointestinal and urinary-genital tract…	28	0.0253	3.20E-12	9.14E-10
GO_POSITIVE_REGULATION_OF_PROTEIN_MODIFICATION_PROCESS	1221	Any process that activates or increases the frequency, rate or extent of the covalent alteration of one or more amino acid residues within a protein. [GOC:mah, GOC:tb]	29	0.0238	6.06E-12	1.68E-09
GO_MITOTIC_SPINDLE_ORGANIZATION	104	A process that is carried out at the cellular level which results in the assembly, arrangement of constituent parts, or disassembly of the microtubule spindle during a mitotic cell cycle. [GOC:go_curators, GOC:mah]	11	0.1058	6.71E-12	1.81E-09
GO_ORGANELLE_LOCALIZATION	686	Any process in which an organelle is transported to, and/or maintained in, a specific location. [GOC:ai]	22	0.0321	9.37E-12	2.46E-09
GO_PROTEIN_CONTAINING_COMPLEX_ASSEMBLY	1911	The aggregation, arrangement and bonding together of a set of macromolecules to form a protein-containing complex. [GOC:jl]	36	0.0188	1.02E-11	2.62E-09
GO_REGULATION_OF_INTRACELLULAR_SIGNAL_TRANSDUCTION	1846	Any process that modulates the frequency, rate or extent of intracellular signal transduction. [GOC:dph, GOC:signaling, GOC:tb, GOC:TermGenie]	35	0.019	1.74E-11	4.34E-09
GO_SUPRAMOLECULAR_COMPLEX	946	A cellular component that consists of an indeterminate number of proteins or macromolecular complexes, organized into a regular, higher-order structure such as a polymer, sheet, network or a fiber. [GOC:dos]	25	0.0264	2.12E-11	5.09E-09
GO_MITOTIC_NUCLEAR_DIVISION	282	A mitotic cell cycle process comprising the steps by which the nucleus of a eukaryotic cell divides; the process involves condensation of chromosomal DNA into a highly compacted form. Canonically, mitosis produces two daughter nuclei whose chromosome complement is identical to that of the mother cell. [ISBN:0198547684]	15	0.0532	2.14E-11	5.09E-09
GO_MITOTIC_SISTER_CHROMATID_SEGREGATION	151	The cell cycle process in which replicated homologous chromosomes are organized and then physically separated and apportioned to two sets during the mitotic cell cycle. Each replicated chromosome, composed of two sister chromatids, aligns at the cell equator, paired with its homologous partner. One homolog of each morphologic type goes into each of the resulting chromosome sets. [GOC:ai, GOC:jl]	12	0.0795	2.21E-11	5.13E-09
GO_RESPONSE_TO_HORMONE	977	Any process that results in a change in state or activity of a cell or an organism (in terms of movement, secretion, enzyme production, gene expression, etc.) as a result of a hormone stimulus. [GOC:jl]	25	0.0256	4.19E-11	9.53E-09
GO_TUBE_MORPHOGENESIS	916	The process in which the anatomical structures of a tube are generated and organized. Epithelial and endothelial tubes transport gases, liquids and cells from one site to another and form the basic structure of many organs and tissues, with tube shape and organization varying from the single-celled excretory organ in Caenorhabditis elegans to the branching trees of the mammalian kidney and insect…	24	0.0262	6.57E-11	1.46E-08
GO_POSITIVE_REGULATION_OF_PHOSPHORUS_METABOLIC_PROCESS	1084	Any process that increases the frequency, rate or extent of the chemical reactions and pathways involving phosphorus or compounds containing phosphorus. [GOC:dph, GOC:tb]	26	0.024	6.75E-11	1.47E-08
GO_REGULATION_OF_TRANSFERASE_ACTIVITY	963	Any process that modulates the frequency, rate or extent of transferase activity, the catalysis of the transfer of a group, e.g. a methyl group, glycosyl group, acyl group, phosphorus-containing, or other groups, from one compound (generally regarded as the donor) to another compound (generally regarded as the acceptor). Transferase is the systematic name for any enzyme of EC class 2. [EC:2.-.-.-…	24	0.0249	1.81E-10	3.83E-08
GO_KINASE_BINDING	725	Interacting selectively and non-covalently with a kinase, any enzyme that catalyzes the transfer of a phosphate group. [GOC:jl]	21	0.029	1.84E-10	3.83E-08
GO_SPINDLE_ASSEMBLY	106	The aggregation, arrangement and bonding together of a set of components to form the spindle, the array of microtubules and associated molecules that serves to move duplicated chromosomes apart. [GOC:ai, GOC:expert_rg, GOC:mtg_sensu, GOC:tb]	10	0.0943	1.96E-10	3.99E-08
GO_IDENTICAL_PROTEIN_BINDING	1711	Interacting selectively and non-covalently with an identical protein or proteins. [GOC:jl]	32	0.0187	2.04E-10	4.08E-08
Gene/Gene Set Overlap Matrix
Entrez Gene Id	Gene Symbol	Gene Description	GO_CELL_DIVISION	GO_CELL_CYCLE	GO_CELL_CYCLE_PROCESS	GO_MITOTIC_CELL_CYCLE	GO_SPINDLE	GO_CYTOSKELETON_ORGANIZATION	GO_MICROTUBULE_CYTOSKELETON_ORGANIZATION	GO_RESPONSE_TO_ENDOGENOUS_STIMULUS	GO_CYTOSKELETAL_PART	GO_MICROTUBULE_CYTOSKELETON	GO_ENZYME_LINKED_RECEPTOR_PROTEIN_SIGNALING_PATHWAY	GO_CHROMOSOME	GO_REGULATION_OF_PROTEIN_MODIFICATION_PROCESS	GO_SPINDLE_ORGANIZATION	GO_CYTOSKELETAL_PROTEIN_BINDING	GO_POSITIVE_REGULATION_OF_MOLECULAR_FUNCTION	GO_REGULATION_OF_CELL_CYCLE_PROCESS	GO_REGULATION_OF_ORGANELLE_ORGANIZATION	GO_SPINDLE_POLE	GO_REGULATION_OF_CELL_CYCLE	GO_REGULATION_OF_PHOSPHORUS_METABOLIC_PROCESS	GO_REGULATION_OF_CELL_POPULATION_PROLIFERATION	GO_RESPONSE_TO_OXYGEN_CONTAINING_COMPOUND	GO_MICROTUBULE	GO_POSITIVE_REGULATION_OF_PROTEIN_METABOLIC_PROCESS	GO_MICROTUBULE_BASED_PROCESS	GO_CHROMOSOME_ORGANIZATION	GO_CELLULAR_RESPONSE_TO_ENDOGENOUS_STIMULUS	GO_PROTEIN_PHOSPHORYLATION	GO_POSITIVE_REGULATION_OF_CATALYTIC_ACTIVITY	GO_CIRCULATORY_SYSTEM_DEVELOPMENT	GO_ANATOMICAL_STRUCTURE_FORMATION_INVOLVED_IN_MORPHOGENESIS	GO_MICROTUBULE_CYTOSKELETON_ORGANIZATION_INVOLVED_IN_MITOSIS	GO_POLYMERIC_CYTOSKELETAL_FIBER	GO_TUBE_DEVELOPMENT	GO_POSITIVE_REGULATION_OF_PROTEIN_MODIFICATION_PROCESS	GO_MITOTIC_SPINDLE_ORGANIZATION	GO_ORGANELLE_LOCALIZATION	GO_PROTEIN_CONTAINING_COMPLEX_ASSEMBLY	GO_REGULATION_OF_INTRACELLULAR_SIGNAL_TRANSDUCTION	GO_SUPRAMOLECULAR_COMPLEX	GO_MITOTIC_NUCLEAR_DIVISION	GO_MITOTIC_SISTER_CHROMATID_SEGREGATION	GO_RESPONSE_TO_HORMONE	GO_TUBE_MORPHOGENESIS	GO_POSITIVE_REGULATION_OF_PHOSPHORUS_METABOLIC_PROCESS	GO_REGULATION_OF_TRANSFERASE_ACTIVITY
4926	NUMA1	nuclear mitotic apparatus protein 1 [Source:HGNC Symbol;Acc:HGNC:8059]	GO_CELL_DIVISION	GO_CELL_CYCLE	GO_CELL_CYCLE_PROCESS	GO_MITOTIC_CELL_CYCLE	GO_SPINDLE	GO_CYTOSKELETON_ORGANIZATION	GO_MICROTUBULE_CYTOSKELETON_ORGANIZATION	GO_RESPONSE_TO_ENDOGENOUS_STIMULUS	GO_CYTOSKELETAL_PART	GO_MICROTUBULE_CYTOSKELETON	GO_ENZYME_LINKED_RECEPTOR_PROTEIN_SIGNALING_PATHWAY	GO_CHROMOSOME		GO_SPINDLE_ORGANIZATION	GO_CYTOSKELETAL_PROTEIN_BINDING		GO_REGULATION_OF_CELL_CYCLE_PROCESS	GO_REGULATION_OF_ORGANELLE_ORGANIZATION	GO_SPINDLE_POLE	GO_REGULATION_OF_CELL_CYCLE				GO_MICROTUBULE		GO_MICROTUBULE_BASED_PROCESS	GO_CHROMOSOME_ORGANIZATION	GO_CELLULAR_RESPONSE_TO_ENDOGENOUS_STIMULUS					GO_MICROTUBULE_CYTOSKELETON_ORGANIZATION_INVOLVED_IN_MITOSIS	GO_POLYMERIC_CYTOSKELETAL_FIBER			GO_MITOTIC_SPINDLE_ORGANIZATION	GO_ORGANELLE_LOCALIZATION	GO_PROTEIN_CONTAINING_COMPLEX_ASSEMBLY		GO_SUPRAMOLECULAR_COMPLEX	GO_MITOTIC_NUCLEAR_DIVISION	GO_MITOTIC_SISTER_CHROMATID_SEGREGATION
8243	SMC1A	structural maintenance of chromosomes 1A [Source:HGNC Symbol;Acc:HGNC:11111]	GO_CELL_DIVISION	GO_CELL_CYCLE	GO_CELL_CYCLE_PROCESS	GO_MITOTIC_CELL_CYCLE	GO_SPINDLE	GO_CYTOSKELETON_ORGANIZATION	GO_MICROTUBULE_CYTOSKELETON_ORGANIZATION	GO_RESPONSE_TO_ENDOGENOUS_STIMULUS	GO_CYTOSKELETAL_PART	GO_MICROTUBULE_CYTOSKELETON		GO_CHROMOSOME		GO_SPINDLE_ORGANIZATION			GO_REGULATION_OF_CELL_CYCLE_PROCESS	GO_REGULATION_OF_ORGANELLE_ORGANIZATION	GO_SPINDLE_POLE	GO_REGULATION_OF_CELL_CYCLE						GO_MICROTUBULE_BASED_PROCESS	GO_CHROMOSOME_ORGANIZATION	GO_CELLULAR_RESPONSE_TO_ENDOGENOUS_STIMULUS					GO_MICROTUBULE_CYTOSKELETON_ORGANIZATION_INVOLVED_IN_MITOSIS				GO_MITOTIC_SPINDLE_ORGANIZATION					GO_MITOTIC_NUCLEAR_DIVISION	GO_MITOTIC_SISTER_CHROMATID_SEGREGATION
1062	CENPE	centromere protein E [Source:HGNC Symbol;Acc:HGNC:1856]	GO_CELL_DIVISION	GO_CELL_CYCLE	GO_CELL_CYCLE_PROCESS	GO_MITOTIC_CELL_CYCLE	GO_SPINDLE	GO_CYTOSKELETON_ORGANIZATION	GO_MICROTUBULE_CYTOSKELETON_ORGANIZATION		GO_CYTOSKELETAL_PART	GO_MICROTUBULE_CYTOSKELETON		GO_CHROMOSOME	GO_REGULATION_OF_PROTEIN_MODIFICATION_PROCESS	GO_SPINDLE_ORGANIZATION	GO_CYTOSKELETAL_PROTEIN_BINDING	GO_POSITIVE_REGULATION_OF_MOLECULAR_FUNCTION	GO_REGULATION_OF_CELL_CYCLE_PROCESS	GO_REGULATION_OF_ORGANELLE_ORGANIZATION		GO_REGULATION_OF_CELL_CYCLE	GO_REGULATION_OF_PHOSPHORUS_METABOLIC_PROCESS			GO_MICROTUBULE	GO_POSITIVE_REGULATION_OF_PROTEIN_METABOLIC_PROCESS	GO_MICROTUBULE_BASED_PROCESS	GO_CHROMOSOME_ORGANIZATION		GO_PROTEIN_PHOSPHORYLATION	GO_POSITIVE_REGULATION_OF_CATALYTIC_ACTIVITY			GO_MICROTUBULE_CYTOSKELETON_ORGANIZATION_INVOLVED_IN_MITOSIS	GO_POLYMERIC_CYTOSKELETAL_FIBER		GO_POSITIVE_REGULATION_OF_PROTEIN_MODIFICATION_PROCESS	GO_MITOTIC_SPINDLE_ORGANIZATION	GO_ORGANELLE_LOCALIZATION	GO_PROTEIN_CONTAINING_COMPLEX_ASSEMBLY		GO_SUPRAMOLECULAR_COMPLEX	GO_MITOTIC_NUCLEAR_DIVISION	GO_MITOTIC_SISTER_CHROMATID_SEGREGATION			GO_POSITIVE_REGULATION_OF_PHOSPHORUS_METABOLIC_PROCESS	GO_REGULATION_OF_TRANSFERASE_ACTIVITY
891	CCNB1	cyclin B1 [Source:HGNC Symbol;Acc:HGNC:1579]	GO_CELL_DIVISION	GO_CELL_CYCLE	GO_CELL_CYCLE_PROCESS	GO_MITOTIC_CELL_CYCLE	GO_SPINDLE	GO_CYTOSKELETON_ORGANIZATION	GO_MICROTUBULE_CYTOSKELETON_ORGANIZATION		GO_CYTOSKELETAL_PART	GO_MICROTUBULE_CYTOSKELETON		GO_CHROMOSOME	GO_REGULATION_OF_PROTEIN_MODIFICATION_PROCESS	GO_SPINDLE_ORGANIZATION		GO_POSITIVE_REGULATION_OF_MOLECULAR_FUNCTION	GO_REGULATION_OF_CELL_CYCLE_PROCESS	GO_REGULATION_OF_ORGANELLE_ORGANIZATION	GO_SPINDLE_POLE	GO_REGULATION_OF_CELL_CYCLE	GO_REGULATION_OF_PHOSPHORUS_METABOLIC_PROCESS	GO_REGULATION_OF_CELL_POPULATION_PROLIFERATION	GO_RESPONSE_TO_OXYGEN_CONTAINING_COMPOUND		GO_POSITIVE_REGULATION_OF_PROTEIN_METABOLIC_PROCESS	GO_MICROTUBULE_BASED_PROCESS	GO_CHROMOSOME_ORGANIZATION		GO_PROTEIN_PHOSPHORYLATION	GO_POSITIVE_REGULATION_OF_CATALYTIC_ACTIVITY	GO_CIRCULATORY_SYSTEM_DEVELOPMENT		GO_MICROTUBULE_CYTOSKELETON_ORGANIZATION_INVOLVED_IN_MITOSIS		GO_TUBE_DEVELOPMENT	GO_POSITIVE_REGULATION_OF_PROTEIN_MODIFICATION_PROCESS	GO_MITOTIC_SPINDLE_ORGANIZATION	GO_ORGANELLE_LOCALIZATION	GO_PROTEIN_CONTAINING_COMPLEX_ASSEMBLY			GO_MITOTIC_NUCLEAR_DIVISION	GO_MITOTIC_SISTER_CHROMATID_SEGREGATION			GO_POSITIVE_REGULATION_OF_PHOSPHORUS_METABOLIC_PROCESS	GO_REGULATION_OF_TRANSFERASE_ACTIVITY
10615	SPAG5	sperm associated antigen 5 [Source:HGNC Symbol;Acc:HGNC:13452]	GO_CELL_DIVISION	GO_CELL_CYCLE	GO_CELL_CYCLE_PROCESS	GO_MITOTIC_CELL_CYCLE	GO_SPINDLE	GO_CYTOSKELETON_ORGANIZATION	GO_MICROTUBULE_CYTOSKELETON_ORGANIZATION		GO_CYTOSKELETAL_PART	GO_MICROTUBULE_CYTOSKELETON		GO_CHROMOSOME		GO_SPINDLE_ORGANIZATION	GO_CYTOSKELETAL_PROTEIN_BINDING		GO_REGULATION_OF_CELL_CYCLE_PROCESS	GO_REGULATION_OF_ORGANELLE_ORGANIZATION	GO_SPINDLE_POLE	GO_REGULATION_OF_CELL_CYCLE				GO_MICROTUBULE		GO_MICROTUBULE_BASED_PROCESS	GO_CHROMOSOME_ORGANIZATION							GO_POLYMERIC_CYTOSKELETAL_FIBER				GO_ORGANELLE_LOCALIZATION			GO_SUPRAMOLECULAR_COMPLEX	GO_MITOTIC_NUCLEAR_DIVISION	GO_MITOTIC_SISTER_CHROMATID_SEGREGATION
9793	CKAP5	cytoskeleton associated protein 5 [Source:HGNC Symbol;Acc:HGNC:28959]	GO_CELL_DIVISION	GO_CELL_CYCLE	GO_CELL_CYCLE_PROCESS	GO_MITOTIC_CELL_CYCLE	GO_SPINDLE	GO_CYTOSKELETON_ORGANIZATION	GO_MICROTUBULE_CYTOSKELETON_ORGANIZATION		GO_CYTOSKELETAL_PART	GO_MICROTUBULE_CYTOSKELETON		GO_CHROMOSOME		GO_SPINDLE_ORGANIZATION	GO_CYTOSKELETAL_PROTEIN_BINDING		GO_REGULATION_OF_CELL_CYCLE_PROCESS		GO_SPINDLE_POLE	GO_REGULATION_OF_CELL_CYCLE				GO_MICROTUBULE		GO_MICROTUBULE_BASED_PROCESS								GO_POLYMERIC_CYTOSKELETAL_FIBER				GO_ORGANELLE_LOCALIZATION	GO_PROTEIN_CONTAINING_COMPLEX_ASSEMBLY		GO_SUPRAMOLECULAR_COMPLEX
51203	NUSAP1	nucleolar and spindle associated protein 1 [Source:HGNC Symbol;Acc:HGNC:18538]	GO_CELL_DIVISION	GO_CELL_CYCLE	GO_CELL_CYCLE_PROCESS	GO_MITOTIC_CELL_CYCLE	GO_SPINDLE	GO_CYTOSKELETON_ORGANIZATION	GO_MICROTUBULE_CYTOSKELETON_ORGANIZATION		GO_CYTOSKELETAL_PART	GO_MICROTUBULE_CYTOSKELETON		GO_CHROMOSOME			GO_CYTOSKELETAL_PROTEIN_BINDING		GO_REGULATION_OF_CELL_CYCLE_PROCESS	GO_REGULATION_OF_ORGANELLE_ORGANIZATION		GO_REGULATION_OF_CELL_CYCLE				GO_MICROTUBULE		GO_MICROTUBULE_BASED_PROCESS	GO_CHROMOSOME_ORGANIZATION						GO_MICROTUBULE_CYTOSKELETON_ORGANIZATION_INVOLVED_IN_MITOSIS	GO_POLYMERIC_CYTOSKELETAL_FIBER				GO_ORGANELLE_LOCALIZATION			GO_SUPRAMOLECULAR_COMPLEX	GO_MITOTIC_NUCLEAR_DIVISION	GO_MITOTIC_SISTER_CHROMATID_SEGREGATION
22974	TPX2	TPX2 microtubule nucleation factor [Source:HGNC Symbol;Acc:HGNC:1249]	GO_CELL_DIVISION	GO_CELL_CYCLE	GO_CELL_CYCLE_PROCESS	GO_MITOTIC_CELL_CYCLE	GO_SPINDLE	GO_CYTOSKELETON_ORGANIZATION	GO_MICROTUBULE_CYTOSKELETON_ORGANIZATION		GO_CYTOSKELETAL_PART	GO_MICROTUBULE_CYTOSKELETON			GO_REGULATION_OF_PROTEIN_MODIFICATION_PROCESS	GO_SPINDLE_ORGANIZATION		GO_POSITIVE_REGULATION_OF_MOLECULAR_FUNCTION	GO_REGULATION_OF_CELL_CYCLE_PROCESS	GO_REGULATION_OF_ORGANELLE_ORGANIZATION	GO_SPINDLE_POLE	GO_REGULATION_OF_CELL_CYCLE	GO_REGULATION_OF_PHOSPHORUS_METABOLIC_PROCESS			GO_MICROTUBULE	GO_POSITIVE_REGULATION_OF_PROTEIN_METABOLIC_PROCESS	GO_MICROTUBULE_BASED_PROCESS			GO_PROTEIN_PHOSPHORYLATION	GO_POSITIVE_REGULATION_OF_CATALYTIC_ACTIVITY			GO_MICROTUBULE_CYTOSKELETON_ORGANIZATION_INVOLVED_IN_MITOSIS	GO_POLYMERIC_CYTOSKELETAL_FIBER		GO_POSITIVE_REGULATION_OF_PROTEIN_MODIFICATION_PROCESS	GO_MITOTIC_SPINDLE_ORGANIZATION			GO_REGULATION_OF_INTRACELLULAR_SIGNAL_TRANSDUCTION	GO_SUPRAMOLECULAR_COMPLEX	GO_MITOTIC_NUCLEAR_DIVISION				GO_POSITIVE_REGULATION_OF_PHOSPHORUS_METABOLIC_PROCESS	GO_REGULATION_OF_TRANSFERASE_ACTIVITY
991	CDC20	cell division cycle 20 [Source:HGNC Symbol;Acc:HGNC:1723]	GO_CELL_DIVISION	GO_CELL_CYCLE	GO_CELL_CYCLE_PROCESS	GO_MITOTIC_CELL_CYCLE	GO_SPINDLE	GO_CYTOSKELETON_ORGANIZATION	GO_MICROTUBULE_CYTOSKELETON_ORGANIZATION		GO_CYTOSKELETAL_PART	GO_MICROTUBULE_CYTOSKELETON			GO_REGULATION_OF_PROTEIN_MODIFICATION_PROCESS	GO_SPINDLE_ORGANIZATION		GO_POSITIVE_REGULATION_OF_MOLECULAR_FUNCTION	GO_REGULATION_OF_CELL_CYCLE_PROCESS	GO_REGULATION_OF_ORGANELLE_ORGANIZATION	GO_SPINDLE_POLE	GO_REGULATION_OF_CELL_CYCLE		GO_REGULATION_OF_CELL_POPULATION_PROLIFERATION			GO_POSITIVE_REGULATION_OF_PROTEIN_METABOLIC_PROCESS	GO_MICROTUBULE_BASED_PROCESS	GO_CHROMOSOME_ORGANIZATION			GO_POSITIVE_REGULATION_OF_CATALYTIC_ACTIVITY			GO_MICROTUBULE_CYTOSKELETON_ORGANIZATION_INVOLVED_IN_MITOSIS			GO_POSITIVE_REGULATION_OF_PROTEIN_MODIFICATION_PROCESS	GO_MITOTIC_SPINDLE_ORGANIZATION					GO_MITOTIC_NUCLEAR_DIVISION	GO_MITOTIC_SISTER_CHROMATID_SEGREGATION				GO_REGULATION_OF_TRANSFERASE_ACTIVITY
29127	RACGAP1	Rac GTPase activating protein 1 [Source:HGNC Symbol;Acc:HGNC:9804]	GO_CELL_DIVISION	GO_CELL_CYCLE	GO_CELL_CYCLE_PROCESS	GO_MITOTIC_CELL_CYCLE	GO_SPINDLE	GO_CYTOSKELETON_ORGANIZATION	GO_MICROTUBULE_CYTOSKELETON_ORGANIZATION		GO_CYTOSKELETAL_PART	GO_MICROTUBULE_CYTOSKELETON				GO_SPINDLE_ORGANIZATION	GO_CYTOSKELETAL_PROTEIN_BINDING	GO_POSITIVE_REGULATION_OF_MOLECULAR_FUNCTION	GO_REGULATION_OF_CELL_CYCLE_PROCESS			GO_REGULATION_OF_CELL_CYCLE				GO_MICROTUBULE		GO_MICROTUBULE_BASED_PROCESS	GO_CHROMOSOME_ORGANIZATION			GO_POSITIVE_REGULATION_OF_CATALYTIC_ACTIVITY			GO_MICROTUBULE_CYTOSKELETON_ORGANIZATION_INVOLVED_IN_MITOSIS	GO_POLYMERIC_CYTOSKELETAL_FIBER			GO_MITOTIC_SPINDLE_ORGANIZATION			GO_REGULATION_OF_INTRACELLULAR_SIGNAL_TRANSDUCTION	GO_SUPRAMOLECULAR_COMPLEX	GO_MITOTIC_NUCLEAR_DIVISION	GO_MITOTIC_SISTER_CHROMATID_SEGREGATION
3832	KIF11	kinesin family member 11 [Source:HGNC Symbol;Acc:HGNC:6388]	GO_CELL_DIVISION	GO_CELL_CYCLE	GO_CELL_CYCLE_PROCESS	GO_MITOTIC_CELL_CYCLE	GO_SPINDLE	GO_CYTOSKELETON_ORGANIZATION	GO_MICROTUBULE_CYTOSKELETON_ORGANIZATION		GO_CYTOSKELETAL_PART	GO_MICROTUBULE_CYTOSKELETON				GO_SPINDLE_ORGANIZATION	GO_CYTOSKELETAL_PROTEIN_BINDING		GO_REGULATION_OF_CELL_CYCLE_PROCESS	GO_REGULATION_OF_ORGANELLE_ORGANIZATION	GO_SPINDLE_POLE	GO_REGULATION_OF_CELL_CYCLE				GO_MICROTUBULE		GO_MICROTUBULE_BASED_PROCESS							GO_MICROTUBULE_CYTOSKELETON_ORGANIZATION_INVOLVED_IN_MITOSIS	GO_POLYMERIC_CYTOSKELETAL_FIBER			GO_MITOTIC_SPINDLE_ORGANIZATION				GO_SUPRAMOLECULAR_COMPLEX	GO_MITOTIC_NUCLEAR_DIVISION
9055	PRC1	protein regulator of cytokinesis 1 [Source:HGNC Symbol;Acc:HGNC:9341]	GO_CELL_DIVISION	GO_CELL_CYCLE	GO_CELL_CYCLE_PROCESS	GO_MITOTIC_CELL_CYCLE	GO_SPINDLE	GO_CYTOSKELETON_ORGANIZATION	GO_MICROTUBULE_CYTOSKELETON_ORGANIZATION		GO_CYTOSKELETAL_PART	GO_MICROTUBULE_CYTOSKELETON				GO_SPINDLE_ORGANIZATION	GO_CYTOSKELETAL_PROTEIN_BINDING		GO_REGULATION_OF_CELL_CYCLE_PROCESS		GO_SPINDLE_POLE	GO_REGULATION_OF_CELL_CYCLE		GO_REGULATION_OF_CELL_POPULATION_PROLIFERATION		GO_MICROTUBULE		GO_MICROTUBULE_BASED_PROCESS	GO_CHROMOSOME_ORGANIZATION						GO_MICROTUBULE_CYTOSKELETON_ORGANIZATION_INVOLVED_IN_MITOSIS	GO_POLYMERIC_CYTOSKELETAL_FIBER			GO_MITOTIC_SPINDLE_ORGANIZATION				GO_SUPRAMOLECULAR_COMPLEX	GO_MITOTIC_NUCLEAR_DIVISION	GO_MITOTIC_SISTER_CHROMATID_SEGREGATION
10112	KIF20A	kinesin family member 20A [Source:HGNC Symbol;Acc:HGNC:9787]	GO_CELL_DIVISION	GO_CELL_CYCLE	GO_CELL_CYCLE_PROCESS	GO_MITOTIC_CELL_CYCLE	GO_SPINDLE	GO_CYTOSKELETON_ORGANIZATION	GO_MICROTUBULE_CYTOSKELETON_ORGANIZATION		GO_CYTOSKELETAL_PART	GO_MICROTUBULE_CYTOSKELETON					GO_CYTOSKELETAL_PROTEIN_BINDING		GO_REGULATION_OF_CELL_CYCLE_PROCESS			GO_REGULATION_OF_CELL_CYCLE				GO_MICROTUBULE		GO_MICROTUBULE_BASED_PROCESS								GO_POLYMERIC_CYTOSKELETAL_FIBER							GO_SUPRAMOLECULAR_COMPLEX
26586	CKAP2	cytoskeleton associated protein 2 [Source:HGNC Symbol;Acc:HGNC:1990]	GO_CELL_DIVISION	GO_CELL_CYCLE	GO_CELL_CYCLE_PROCESS	GO_MITOTIC_CELL_CYCLE	GO_SPINDLE	GO_CYTOSKELETON_ORGANIZATION	GO_MICROTUBULE_CYTOSKELETON_ORGANIZATION		GO_CYTOSKELETAL_PART	GO_MICROTUBULE_CYTOSKELETON								GO_REGULATION_OF_ORGANELLE_ORGANIZATION	GO_SPINDLE_POLE					GO_MICROTUBULE		GO_MICROTUBULE_BASED_PROCESS								GO_POLYMERIC_CYTOSKELETAL_FIBER							GO_SUPRAMOLECULAR_COMPLEX
808	CALM3	calmodulin 3 [Source:HGNC Symbol;Acc:HGNC:1449]	GO_CELL_DIVISION	GO_CELL_CYCLE	GO_CELL_CYCLE_PROCESS	GO_MITOTIC_CELL_CYCLE	GO_SPINDLE			GO_RESPONSE_TO_ENDOGENOUS_STIMULUS	GO_CYTOSKELETAL_PART	GO_MICROTUBULE_CYTOSKELETON			GO_REGULATION_OF_PROTEIN_MODIFICATION_PROCESS		GO_CYTOSKELETAL_PROTEIN_BINDING	GO_POSITIVE_REGULATION_OF_MOLECULAR_FUNCTION	GO_REGULATION_OF_CELL_CYCLE_PROCESS		GO_SPINDLE_POLE	GO_REGULATION_OF_CELL_CYCLE	GO_REGULATION_OF_PHOSPHORUS_METABOLIC_PROCESS		GO_RESPONSE_TO_OXYGEN_CONTAINING_COMPOUND	GO_MICROTUBULE	GO_POSITIVE_REGULATION_OF_PROTEIN_METABOLIC_PROCESS				GO_PROTEIN_PHOSPHORYLATION	GO_POSITIVE_REGULATION_OF_CATALYTIC_ACTIVITY				GO_POLYMERIC_CYTOSKELETAL_FIBER		GO_POSITIVE_REGULATION_OF_PROTEIN_MODIFICATION_PROCESS		GO_ORGANELLE_LOCALIZATION		GO_REGULATION_OF_INTRACELLULAR_SIGNAL_TRANSDUCTION	GO_SUPRAMOLECULAR_COMPLEX			GO_RESPONSE_TO_HORMONE		GO_POSITIVE_REGULATION_OF_PHOSPHORUS_METABOLIC_PROCESS	GO_REGULATION_OF_TRANSFERASE_ACTIVITY
1063	CENPF	centromere protein F [Source:HGNC Symbol;Acc:HGNC:1857]	GO_CELL_DIVISION	GO_CELL_CYCLE	GO_CELL_CYCLE_PROCESS	GO_MITOTIC_CELL_CYCLE	GO_SPINDLE				GO_CYTOSKELETAL_PART	GO_MICROTUBULE_CYTOSKELETON		GO_CHROMOSOME					GO_REGULATION_OF_CELL_CYCLE_PROCESS	GO_REGULATION_OF_ORGANELLE_ORGANIZATION	GO_SPINDLE_POLE	GO_REGULATION_OF_CELL_CYCLE							GO_CHROMOSOME_ORGANIZATION											GO_ORGANELLE_LOCALIZATION	GO_PROTEIN_CONTAINING_COMPLEX_ASSEMBLY			GO_MITOTIC_NUCLEAR_DIVISION	GO_MITOTIC_SISTER_CHROMATID_SEGREGATION
701	BUB1B	BUB1 mitotic checkpoint serine/threonine kinase B [Source:HGNC Symbol;Acc:HGNC:1149]	GO_CELL_DIVISION	GO_CELL_CYCLE	GO_CELL_CYCLE_PROCESS	GO_MITOTIC_CELL_CYCLE	GO_SPINDLE				GO_CYTOSKELETAL_PART	GO_MICROTUBULE_CYTOSKELETON		GO_CHROMOSOME					GO_REGULATION_OF_CELL_CYCLE_PROCESS	GO_REGULATION_OF_ORGANELLE_ORGANIZATION		GO_REGULATION_OF_CELL_CYCLE							GO_CHROMOSOME_ORGANIZATION		GO_PROTEIN_PHOSPHORYLATION													GO_MITOTIC_NUCLEAR_DIVISION	GO_MITOTIC_SISTER_CHROMATID_SEGREGATION
994	CDC25B	cell division cycle 25B [Source:HGNC Symbol;Acc:HGNC:1726]	GO_CELL_DIVISION	GO_CELL_CYCLE	GO_CELL_CYCLE_PROCESS	GO_MITOTIC_CELL_CYCLE	GO_SPINDLE				GO_CYTOSKELETAL_PART	GO_MICROTUBULE_CYTOSKELETON			GO_REGULATION_OF_PROTEIN_MODIFICATION_PROCESS			GO_POSITIVE_REGULATION_OF_MOLECULAR_FUNCTION	GO_REGULATION_OF_CELL_CYCLE_PROCESS		GO_SPINDLE_POLE	GO_REGULATION_OF_CELL_CYCLE	GO_REGULATION_OF_PHOSPHORUS_METABOLIC_PROCESS	GO_REGULATION_OF_CELL_POPULATION_PROLIFERATION			GO_POSITIVE_REGULATION_OF_PROTEIN_METABOLIC_PROCESS				GO_PROTEIN_PHOSPHORYLATION	GO_POSITIVE_REGULATION_OF_CATALYTIC_ACTIVITY						GO_POSITIVE_REGULATION_OF_PROTEIN_MODIFICATION_PROCESS										GO_POSITIVE_REGULATION_OF_PHOSPHORUS_METABOLIC_PROCESS	GO_REGULATION_OF_TRANSFERASE_ACTIVITY
3925	STMN1	stathmin 1 [Source:HGNC Symbol;Acc:HGNC:6510]	GO_CELL_DIVISION	GO_CELL_CYCLE	GO_CELL_CYCLE_PROCESS	GO_MITOTIC_CELL_CYCLE		GO_CYTOSKELETON_ORGANIZATION	GO_MICROTUBULE_CYTOSKELETON_ORGANIZATION		GO_CYTOSKELETAL_PART	GO_MICROTUBULE_CYTOSKELETON	GO_ENZYME_LINKED_RECEPTOR_PROTEIN_SIGNALING_PATHWAY			GO_SPINDLE_ORGANIZATION	GO_CYTOSKELETAL_PROTEIN_BINDING	GO_POSITIVE_REGULATION_OF_MOLECULAR_FUNCTION		GO_REGULATION_OF_ORGANELLE_ORGANIZATION						GO_MICROTUBULE		GO_MICROTUBULE_BASED_PROCESS							GO_MICROTUBULE_CYTOSKELETON_ORGANIZATION_INVOLVED_IN_MITOSIS	GO_POLYMERIC_CYTOSKELETAL_FIBER			GO_MITOTIC_SPINDLE_ORGANIZATION		GO_PROTEIN_CONTAINING_COMPLEX_ASSEMBLY	GO_REGULATION_OF_INTRACELLULAR_SIGNAL_TRANSDUCTION	GO_SUPRAMOLECULAR_COMPLEX
1778	DYNC1H1	dynein cytoplasmic 1 heavy chain 1 [Source:HGNC Symbol;Acc:HGNC:2961]	GO_CELL_DIVISION	GO_CELL_CYCLE	GO_CELL_CYCLE_PROCESS	GO_MITOTIC_CELL_CYCLE		GO_CYTOSKELETON_ORGANIZATION	GO_MICROTUBULE_CYTOSKELETON_ORGANIZATION		GO_CYTOSKELETAL_PART	GO_MICROTUBULE_CYTOSKELETON				GO_SPINDLE_ORGANIZATION			GO_REGULATION_OF_CELL_CYCLE_PROCESS	GO_REGULATION_OF_ORGANELLE_ORGANIZATION		GO_REGULATION_OF_CELL_CYCLE				GO_MICROTUBULE		GO_MICROTUBULE_BASED_PROCESS							GO_MICROTUBULE_CYTOSKELETON_ORGANIZATION_INVOLVED_IN_MITOSIS	GO_POLYMERIC_CYTOSKELETAL_FIBER			GO_MITOTIC_SPINDLE_ORGANIZATION	GO_ORGANELLE_LOCALIZATION	GO_PROTEIN_CONTAINING_COMPLEX_ASSEMBLY		GO_SUPRAMOLECULAR_COMPLEX
11064	CNTRL	centriolin [Source:HGNC Symbol;Acc:HGNC:1858]	GO_CELL_DIVISION	GO_CELL_CYCLE	GO_CELL_CYCLE_PROCESS	GO_MITOTIC_CELL_CYCLE		GO_CYTOSKELETON_ORGANIZATION			GO_CYTOSKELETAL_PART	GO_MICROTUBULE_CYTOSKELETON					GO_CYTOSKELETAL_PROTEIN_BINDING		GO_REGULATION_OF_CELL_CYCLE_PROCESS	GO_REGULATION_OF_ORGANELLE_ORGANIZATION		GO_REGULATION_OF_CELL_CYCLE																		GO_ORGANELLE_LOCALIZATION
54443	ANLN	anillin actin binding protein [Source:HGNC Symbol;Acc:HGNC:14082]	GO_CELL_DIVISION	GO_CELL_CYCLE	GO_CELL_CYCLE_PROCESS	GO_MITOTIC_CELL_CYCLE		GO_CYTOSKELETON_ORGANIZATION			GO_CYTOSKELETAL_PART						GO_CYTOSKELETAL_PROTEIN_BINDING		GO_REGULATION_OF_CELL_CYCLE_PROCESS	GO_REGULATION_OF_ORGANELLE_ORGANIZATION		GO_REGULATION_OF_CELL_CYCLE																			GO_PROTEIN_CONTAINING_COMPLEX_ASSEMBLY			GO_MITOTIC_NUCLEAR_DIVISION
23397	NCAPH	non-SMC condensin I complex subunit H [Source:HGNC Symbol;Acc:HGNC:1112]	GO_CELL_DIVISION	GO_CELL_CYCLE	GO_CELL_CYCLE_PROCESS	GO_MITOTIC_CELL_CYCLE								GO_CHROMOSOME				GO_POSITIVE_REGULATION_OF_MOLECULAR_FUNCTION											GO_CHROMOSOME_ORGANIZATION			GO_POSITIVE_REGULATION_OF_CATALYTIC_ACTIVITY												GO_MITOTIC_NUCLEAR_DIVISION	GO_MITOTIC_SISTER_CHROMATID_SEGREGATION
55055	ZWILCH	zwilch kinetochore protein [Source:HGNC Symbol;Acc:HGNC:25468]	GO_CELL_DIVISION	GO_CELL_CYCLE	GO_CELL_CYCLE_PROCESS	GO_MITOTIC_CELL_CYCLE								GO_CHROMOSOME								GO_REGULATION_OF_CELL_CYCLE
259266	ASPM	abnormal spindle microtubule assembly [Source:HGNC Symbol;Acc:HGNC:19048]	GO_CELL_DIVISION	GO_CELL_CYCLE	GO_CELL_CYCLE_PROCESS		GO_SPINDLE	GO_CYTOSKELETON_ORGANIZATION	GO_MICROTUBULE_CYTOSKELETON_ORGANIZATION		GO_CYTOSKELETAL_PART	GO_MICROTUBULE_CYTOSKELETON				GO_SPINDLE_ORGANIZATION					GO_SPINDLE_POLE	GO_REGULATION_OF_CELL_CYCLE		GO_REGULATION_OF_CELL_POPULATION_PROLIFERATION		GO_MICROTUBULE		GO_MICROTUBULE_BASED_PROCESS								GO_POLYMERIC_CYTOSKELETAL_FIBER				GO_ORGANELLE_LOCALIZATION			GO_SUPRAMOLECULAR_COMPLEX
28964	GIT1	GIT ArfGAP 1 [Source:HGNC Symbol;Acc:HGNC:4272]	GO_CELL_DIVISION	GO_CELL_CYCLE	GO_CELL_CYCLE_PROCESS								GO_ENZYME_LINKED_RECEPTOR_PROTEIN_SIGNALING_PATHWAY					GO_POSITIVE_REGULATION_OF_MOLECULAR_FUNCTION	GO_REGULATION_OF_CELL_CYCLE_PROCESS			GO_REGULATION_OF_CELL_CYCLE										GO_POSITIVE_REGULATION_OF_CATALYTIC_ACTIVITY								GO_ORGANELLE_LOCALIZATION
23384	SPECC1L	sperm antigen with calponin homology and coiled-coil domains 1 like [Source:HGNC Symbol;Acc:HGNC:29022]	GO_CELL_DIVISION	GO_CELL_CYCLE			GO_SPINDLE	GO_CYTOSKELETON_ORGANIZATION			GO_CYTOSKELETAL_PART	GO_MICROTUBULE_CYTOSKELETON																								GO_POLYMERIC_CYTOSKELETAL_FIBER							GO_SUPRAMOLECULAR_COMPLEX
10628	TXNIP	thioredoxin interacting protein [Source:HGNC Symbol;Acc:HGNC:16952]	GO_CELL_DIVISION	GO_CELL_CYCLE						GO_RESPONSE_TO_ENDOGENOUS_STIMULUS			GO_ENZYME_LINKED_RECEPTOR_PROTEIN_SIGNALING_PATHWAY											GO_REGULATION_OF_CELL_POPULATION_PROLIFERATION	GO_RESPONSE_TO_OXYGEN_CONTAINING_COMPOUND																					GO_RESPONSE_TO_HORMONE
6423	SFRP2	secreted frizzled related protein 2 [Source:HGNC Symbol;Acc:HGNC:10777]	GO_CELL_DIVISION							GO_RESPONSE_TO_ENDOGENOUS_STIMULUS			GO_ENZYME_LINKED_RECEPTOR_PROTEIN_SIGNALING_PATHWAY		GO_REGULATION_OF_PROTEIN_MODIFICATION_PROCESS			GO_POSITIVE_REGULATION_OF_MOLECULAR_FUNCTION					GO_REGULATION_OF_PHOSPHORUS_METABOLIC_PROCESS	GO_REGULATION_OF_CELL_POPULATION_PROLIFERATION			GO_POSITIVE_REGULATION_OF_PROTEIN_METABOLIC_PROCESS			GO_CELLULAR_RESPONSE_TO_ENDOGENOUS_STIMULUS	GO_PROTEIN_PHOSPHORYLATION	GO_POSITIVE_REGULATION_OF_CATALYTIC_ACTIVITY	GO_CIRCULATORY_SYSTEM_DEVELOPMENT	GO_ANATOMICAL_STRUCTURE_FORMATION_INVOLVED_IN_MORPHOGENESIS			GO_TUBE_DEVELOPMENT	GO_POSITIVE_REGULATION_OF_PROTEIN_MODIFICATION_PROCESS				GO_REGULATION_OF_INTRACELLULAR_SIGNAL_TRANSDUCTION					GO_TUBE_MORPHOGENESIS	GO_POSITIVE_REGULATION_OF_PHOSPHORUS_METABOLIC_PROCESS	GO_REGULATION_OF_TRANSFERASE_ACTIVITY
4000	LMNA	lamin A/C [Source:HGNC Symbol;Acc:HGNC:6636]		GO_CELL_CYCLE	GO_CELL_CYCLE_PROCESS	GO_MITOTIC_CELL_CYCLE		GO_CYTOSKELETON_ORGANIZATION	GO_MICROTUBULE_CYTOSKELETON_ORGANIZATION		GO_CYTOSKELETAL_PART				GO_REGULATION_OF_PROTEIN_MODIFICATION_PROCESS					GO_REGULATION_OF_ORGANELLE_ORGANIZATION				GO_REGULATION_OF_CELL_POPULATION_PROLIFERATION			GO_POSITIVE_REGULATION_OF_PROTEIN_METABOLIC_PROCESS	GO_MICROTUBULE_BASED_PROCESS	GO_CHROMOSOME_ORGANIZATION				GO_CIRCULATORY_SYSTEM_DEVELOPMENT			GO_POLYMERIC_CYTOSKELETAL_FIBER		GO_POSITIVE_REGULATION_OF_PROTEIN_MODIFICATION_PROCESS					GO_SUPRAMOLECULAR_COMPLEX
7298	TYMS	thymidylate synthetase [Source:HGNC Symbol;Acc:HGNC:12441]		GO_CELL_CYCLE	GO_CELL_CYCLE_PROCESS	GO_MITOTIC_CELL_CYCLE				GO_RESPONSE_TO_ENDOGENOUS_STIMULUS															GO_RESPONSE_TO_OXYGEN_CONTAINING_COMPOUND												GO_TUBE_DEVELOPMENT									GO_RESPONSE_TO_HORMONE
4171	MCM2	minichromosome maintenance complex component 2 [Source:HGNC Symbol;Acc:HGNC:6944]		GO_CELL_CYCLE	GO_CELL_CYCLE_PROCESS	GO_MITOTIC_CELL_CYCLE						GO_MICROTUBULE_CYTOSKELETON		GO_CHROMOSOME						GO_REGULATION_OF_ORGANELLE_ORGANIZATION									GO_CHROMOSOME_ORGANIZATION												GO_PROTEIN_CONTAINING_COMPLEX_ASSEMBLY
6117	RPA1	replication protein A1 [Source:HGNC Symbol;Acc:HGNC:10289]		GO_CELL_CYCLE	GO_CELL_CYCLE_PROCESS	GO_MITOTIC_CELL_CYCLE								GO_CHROMOSOME															GO_CHROMOSOME_ORGANIZATION												GO_PROTEIN_CONTAINING_COMPLEX_ASSEMBLY	GO_REGULATION_OF_INTRACELLULAR_SIGNAL_TRANSDUCTION
128239	IQGAP3	IQ motif containing GTPase activating protein 3 [Source:HGNC Symbol;Acc:HGNC:20669]		GO_CELL_CYCLE	GO_CELL_CYCLE_PROCESS	GO_MITOTIC_CELL_CYCLE									GO_REGULATION_OF_PROTEIN_MODIFICATION_PROCESS		GO_CYTOSKELETAL_PROTEIN_BINDING	GO_POSITIVE_REGULATION_OF_MOLECULAR_FUNCTION					GO_REGULATION_OF_PHOSPHORUS_METABOLIC_PROCESS	GO_REGULATION_OF_CELL_POPULATION_PROLIFERATION			GO_POSITIVE_REGULATION_OF_PROTEIN_METABOLIC_PROCESS				GO_PROTEIN_PHOSPHORYLATION	GO_POSITIVE_REGULATION_OF_CATALYTIC_ACTIVITY						GO_POSITIVE_REGULATION_OF_PROTEIN_MODIFICATION_PROCESS				GO_REGULATION_OF_INTRACELLULAR_SIGNAL_TRANSDUCTION						GO_POSITIVE_REGULATION_OF_PHOSPHORUS_METABOLIC_PROCESS	GO_REGULATION_OF_TRANSFERASE_ACTIVITY
1031	CDKN2C	cyclin dependent kinase inhibitor 2C [Source:HGNC Symbol;Acc:HGNC:1789]		GO_CELL_CYCLE	GO_CELL_CYCLE_PROCESS	GO_MITOTIC_CELL_CYCLE									GO_REGULATION_OF_PROTEIN_MODIFICATION_PROCESS				GO_REGULATION_OF_CELL_CYCLE_PROCESS			GO_REGULATION_OF_CELL_CYCLE	GO_REGULATION_OF_PHOSPHORUS_METABOLIC_PROCESS	GO_REGULATION_OF_CELL_POPULATION_PROLIFERATION							GO_PROTEIN_PHOSPHORYLATION																		GO_REGULATION_OF_TRANSFERASE_ACTIVITY
10106	CTDSP2	CTD small phosphatase 2 [Source:HGNC Symbol;Acc:HGNC:17077]		GO_CELL_CYCLE	GO_CELL_CYCLE_PROCESS	GO_MITOTIC_CELL_CYCLE									GO_REGULATION_OF_PROTEIN_MODIFICATION_PROCESS				GO_REGULATION_OF_CELL_CYCLE_PROCESS			GO_REGULATION_OF_CELL_CYCLE	GO_REGULATION_OF_PHOSPHORUS_METABOLIC_PROCESS								GO_PROTEIN_PHOSPHORYLATION
57472	CNOT6	CCR4-NOT transcription complex subunit 6 [Source:HGNC Symbol;Acc:HGNC:14099]		GO_CELL_CYCLE	GO_CELL_CYCLE_PROCESS	GO_MITOTIC_CELL_CYCLE												GO_POSITIVE_REGULATION_OF_MOLECULAR_FUNCTION	GO_REGULATION_OF_CELL_CYCLE_PROCESS	GO_REGULATION_OF_ORGANELLE_ORGANIZATION		GO_REGULATION_OF_CELL_CYCLE		GO_REGULATION_OF_CELL_POPULATION_PROLIFERATION																	GO_PROTEIN_CONTAINING_COMPLEX_ASSEMBLY
26112	CCDC69	coiled-coil domain containing 69 [Source:HGNC Symbol;Acc:HGNC:24487]		GO_CELL_CYCLE	GO_CELL_CYCLE_PROCESS		GO_SPINDLE	GO_CYTOSKELETON_ORGANIZATION	GO_MICROTUBULE_CYTOSKELETON_ORGANIZATION		GO_CYTOSKELETAL_PART	GO_MICROTUBULE_CYTOSKELETON				GO_SPINDLE_ORGANIZATION	GO_CYTOSKELETAL_PROTEIN_BINDING											GO_MICROTUBULE_BASED_PROCESS
4656	MYOG	myogenin [Source:HGNC Symbol;Acc:HGNC:7612]		GO_CELL_CYCLE	GO_CELL_CYCLE_PROCESS					GO_RESPONSE_TO_ENDOGENOUS_STIMULUS									GO_REGULATION_OF_CELL_CYCLE_PROCESS			GO_REGULATION_OF_CELL_CYCLE	GO_REGULATION_OF_PHOSPHORUS_METABOLIC_PROCESS	GO_REGULATION_OF_CELL_POPULATION_PROLIFERATION	GO_RESPONSE_TO_OXYGEN_CONTAINING_COMPOUND					GO_CELLULAR_RESPONSE_TO_ENDOGENOUS_STIMULUS				GO_ANATOMICAL_STRUCTURE_FORMATION_INVOLVED_IN_MORPHOGENESIS												GO_RESPONSE_TO_HORMONE		GO_POSITIVE_REGULATION_OF_PHOSPHORUS_METABOLIC_PROCESS
23468	CBX5	chromobox 5 [Source:HGNC Symbol;Acc:HGNC:1555]		GO_CELL_CYCLE	GO_CELL_CYCLE_PROCESS									GO_CHROMOSOME					GO_REGULATION_OF_CELL_CYCLE_PROCESS			GO_REGULATION_OF_CELL_CYCLE
57418	WDR18	WD repeat domain 18 [Source:HGNC Symbol;Acc:HGNC:17956]		GO_CELL_CYCLE	GO_CELL_CYCLE_PROCESS																																				GO_PROTEIN_CONTAINING_COMPLEX_ASSEMBLY
55193	PBRM1	polybromo 1 [Source:HGNC Symbol;Acc:HGNC:30064]		GO_CELL_CYCLE		GO_MITOTIC_CELL_CYCLE								GO_CHROMOSOME										GO_REGULATION_OF_CELL_POPULATION_PROLIFERATION					GO_CHROMOSOME_ORGANIZATION
27250	PDCD4	programmed cell death 4 [Source:HGNC Symbol;Acc:HGNC:8763]		GO_CELL_CYCLE						GO_RESPONSE_TO_ENDOGENOUS_STIMULUS			GO_ENZYME_LINKED_RECEPTOR_PROTEIN_SIGNALING_PATHWAY		GO_REGULATION_OF_PROTEIN_MODIFICATION_PROCESS							GO_REGULATION_OF_CELL_CYCLE	GO_REGULATION_OF_PHOSPHORUS_METABOLIC_PROCESS	GO_REGULATION_OF_CELL_POPULATION_PROLIFERATION	GO_RESPONSE_TO_OXYGEN_CONTAINING_COMPOUND					GO_CELLULAR_RESPONSE_TO_ENDOGENOUS_STIMULUS	GO_PROTEIN_PHOSPHORYLATION		GO_CIRCULATORY_SYSTEM_DEVELOPMENT									GO_REGULATION_OF_INTRACELLULAR_SIGNAL_TRANSDUCTION							GO_REGULATION_OF_TRANSFERASE_ACTIVITY
6793	STK10	serine/threonine kinase 10 [Source:HGNC Symbol;Acc:HGNC:11388]		GO_CELL_CYCLE											GO_REGULATION_OF_PROTEIN_MODIFICATION_PROCESS			GO_POSITIVE_REGULATION_OF_MOLECULAR_FUNCTION					GO_REGULATION_OF_PHOSPHORUS_METABOLIC_PROCESS				GO_POSITIVE_REGULATION_OF_PROTEIN_METABOLIC_PROCESS				GO_PROTEIN_PHOSPHORYLATION	GO_POSITIVE_REGULATION_OF_CATALYTIC_ACTIVITY						GO_POSITIVE_REGULATION_OF_PROTEIN_MODIFICATION_PROCESS										GO_POSITIVE_REGULATION_OF_PHOSPHORUS_METABOLIC_PROCESS	GO_REGULATION_OF_TRANSFERASE_ACTIVITY
23741	EID1	EP300 interacting inhibitor of differentiation 1 [Source:HGNC Symbol;Acc:HGNC:1191]		GO_CELL_CYCLE											GO_REGULATION_OF_PROTEIN_MODIFICATION_PROCESS					GO_REGULATION_OF_ORGANELLE_ORGANIZATION									GO_CHROMOSOME_ORGANIZATION
6196	RPS6KA2	ribosomal protein S6 kinase A2 [Source:HGNC Symbol;Acc:HGNC:10431]		GO_CELL_CYCLE																		GO_REGULATION_OF_CELL_CYCLE		GO_REGULATION_OF_CELL_POPULATION_PROLIFERATION							GO_PROTEIN_PHOSPHORYLATION
3054	HCFC1	host cell factor C1 [Source:HGNC Symbol;Acc:HGNC:4839]		GO_CELL_CYCLE																		GO_REGULATION_OF_CELL_CYCLE							GO_CHROMOSOME_ORGANIZATION												GO_PROTEIN_CONTAINING_COMPLEX_ASSEMBLY
5747	PTK2	protein tyrosine kinase 2 [Source:HGNC Symbol;Acc:HGNC:9611]						GO_CYTOSKELETON_ORGANIZATION	GO_MICROTUBULE_CYTOSKELETON_ORGANIZATION	GO_RESPONSE_TO_ENDOGENOUS_STIMULUS	GO_CYTOSKELETAL_PART	GO_MICROTUBULE_CYTOSKELETON	GO_ENZYME_LINKED_RECEPTOR_PROTEIN_SIGNALING_PATHWAY		GO_REGULATION_OF_PROTEIN_MODIFICATION_PROCESS		GO_CYTOSKELETAL_PROTEIN_BINDING	GO_POSITIVE_REGULATION_OF_MOLECULAR_FUNCTION		GO_REGULATION_OF_ORGANELLE_ORGANIZATION			GO_REGULATION_OF_PHOSPHORUS_METABOLIC_PROCESS	GO_REGULATION_OF_CELL_POPULATION_PROLIFERATION	GO_RESPONSE_TO_OXYGEN_CONTAINING_COMPOUND		GO_POSITIVE_REGULATION_OF_PROTEIN_METABOLIC_PROCESS	GO_MICROTUBULE_BASED_PROCESS		GO_CELLULAR_RESPONSE_TO_ENDOGENOUS_STIMULUS	GO_PROTEIN_PHOSPHORYLATION	GO_POSITIVE_REGULATION_OF_CATALYTIC_ACTIVITY	GO_CIRCULATORY_SYSTEM_DEVELOPMENT	GO_ANATOMICAL_STRUCTURE_FORMATION_INVOLVED_IN_MORPHOGENESIS			GO_TUBE_DEVELOPMENT	GO_POSITIVE_REGULATION_OF_PROTEIN_MODIFICATION_PROCESS		GO_ORGANELLE_LOCALIZATION	GO_PROTEIN_CONTAINING_COMPLEX_ASSEMBLY	GO_REGULATION_OF_INTRACELLULAR_SIGNAL_TRANSDUCTION				GO_RESPONSE_TO_HORMONE	GO_TUBE_MORPHOGENESIS	GO_POSITIVE_REGULATION_OF_PHOSPHORUS_METABOLIC_PROCESS	GO_REGULATION_OF_TRANSFERASE_ACTIVITY
1783	DYNC1LI2	dynein cytoplasmic 1 light intermediate chain 2 [Source:HGNC Symbol;Acc:HGNC:2966]						GO_CYTOSKELETON_ORGANIZATION	GO_MICROTUBULE_CYTOSKELETON_ORGANIZATION	GO_RESPONSE_TO_ENDOGENOUS_STIMULUS	GO_CYTOSKELETAL_PART	GO_MICROTUBULE_CYTOSKELETON		GO_CHROMOSOME												GO_MICROTUBULE		GO_MICROTUBULE_BASED_PROCESS		GO_CELLULAR_RESPONSE_TO_ENDOGENOUS_STIMULUS						GO_POLYMERIC_CYTOSKELETAL_FIBER				GO_ORGANELLE_LOCALIZATION	GO_PROTEIN_CONTAINING_COMPLEX_ASSEMBLY		GO_SUPRAMOLECULAR_COMPLEX
4130	MAP1A	microtubule associated protein 1A [Source:HGNC Symbol;Acc:HGNC:6835]						GO_CYTOSKELETON_ORGANIZATION	GO_MICROTUBULE_CYTOSKELETON_ORGANIZATION		GO_CYTOSKELETAL_PART	GO_MICROTUBULE_CYTOSKELETON					GO_CYTOSKELETAL_PROTEIN_BINDING			GO_REGULATION_OF_ORGANELLE_ORGANIZATION						GO_MICROTUBULE		GO_MICROTUBULE_BASED_PROCESS								GO_POLYMERIC_CYTOSKELETAL_FIBER							GO_SUPRAMOLECULAR_COMPLEX
11261	CHP1	calcineurin like EF-hand protein 1 [Source:HGNC Symbol;Acc:HGNC:17433]						GO_CYTOSKELETON_ORGANIZATION	GO_MICROTUBULE_CYTOSKELETON_ORGANIZATION			GO_MICROTUBULE_CYTOSKELETON			GO_REGULATION_OF_PROTEIN_MODIFICATION_PROCESS		GO_CYTOSKELETAL_PROTEIN_BINDING	GO_POSITIVE_REGULATION_OF_MOLECULAR_FUNCTION					GO_REGULATION_OF_PHOSPHORUS_METABOLIC_PROCESS				GO_POSITIVE_REGULATION_OF_PROTEIN_METABOLIC_PROCESS	GO_MICROTUBULE_BASED_PROCESS			GO_PROTEIN_PHOSPHORYLATION							GO_POSITIVE_REGULATION_OF_PROTEIN_MODIFICATION_PROCESS			GO_PROTEIN_CONTAINING_COMPLEX_ASSEMBLY	GO_REGULATION_OF_INTRACELLULAR_SIGNAL_TRANSDUCTION							GO_REGULATION_OF_TRANSFERASE_ACTIVITY
57545	CC2D2A	coiled-coil and C2 domain containing 2A [Source:HGNC Symbol;Acc:HGNC:29253]						GO_CYTOSKELETON_ORGANIZATION	GO_MICROTUBULE_CYTOSKELETON_ORGANIZATION																			GO_MICROTUBULE_BASED_PROCESS					GO_CIRCULATORY_SYSTEM_DEVELOPMENT	GO_ANATOMICAL_STRUCTURE_FORMATION_INVOLVED_IN_MORPHOGENESIS			GO_TUBE_DEVELOPMENT			GO_ORGANELLE_LOCALIZATION							GO_TUBE_MORPHOGENESIS
7431	VIM	vimentin [Source:HGNC Symbol;Acc:HGNC:12692]						GO_CYTOSKELETON_ORGANIZATION		GO_RESPONSE_TO_ENDOGENOUS_STIMULUS	GO_CYTOSKELETAL_PART		GO_ENZYME_LINKED_RECEPTOR_PROTEIN_SIGNALING_PATHWAY												GO_RESPONSE_TO_OXYGEN_CONTAINING_COMPOUND		GO_POSITIVE_REGULATION_OF_PROTEIN_METABOLIC_PROCESS			GO_CELLULAR_RESPONSE_TO_ENDOGENOUS_STIMULUS						GO_POLYMERIC_CYTOSKELETAL_FIBER							GO_SUPRAMOLECULAR_COMPLEX
6464	SHC1	SHC adaptor protein 1 [Source:HGNC Symbol;Acc:HGNC:10840]						GO_CYTOSKELETON_ORGANIZATION		GO_RESPONSE_TO_ENDOGENOUS_STIMULUS			GO_ENZYME_LINKED_RECEPTOR_PROTEIN_SIGNALING_PATHWAY		GO_REGULATION_OF_PROTEIN_MODIFICATION_PROCESS			GO_POSITIVE_REGULATION_OF_MOLECULAR_FUNCTION					GO_REGULATION_OF_PHOSPHORUS_METABOLIC_PROCESS	GO_REGULATION_OF_CELL_POPULATION_PROLIFERATION	GO_RESPONSE_TO_OXYGEN_CONTAINING_COMPOUND		GO_POSITIVE_REGULATION_OF_PROTEIN_METABOLIC_PROCESS			GO_CELLULAR_RESPONSE_TO_ENDOGENOUS_STIMULUS	GO_PROTEIN_PHOSPHORYLATION	GO_POSITIVE_REGULATION_OF_CATALYTIC_ACTIVITY	GO_CIRCULATORY_SYSTEM_DEVELOPMENT	GO_ANATOMICAL_STRUCTURE_FORMATION_INVOLVED_IN_MORPHOGENESIS			GO_TUBE_DEVELOPMENT	GO_POSITIVE_REGULATION_OF_PROTEIN_MODIFICATION_PROCESS				GO_REGULATION_OF_INTRACELLULAR_SIGNAL_TRANSDUCTION				GO_RESPONSE_TO_HORMONE	GO_TUBE_MORPHOGENESIS	GO_POSITIVE_REGULATION_OF_PHOSPHORUS_METABOLIC_PROCESS	GO_REGULATION_OF_TRANSFERASE_ACTIVITY
29109	FHOD1	formin homology 2 domain containing 1 [Source:HGNC Symbol;Acc:HGNC:17905]						GO_CYTOSKELETON_ORGANIZATION			GO_CYTOSKELETAL_PART						GO_CYTOSKELETAL_PROTEIN_BINDING			GO_REGULATION_OF_ORGANELLE_ORGANIZATION																				GO_ORGANELLE_LOCALIZATION
79778	MICALL2	MICAL like 2 [Source:HGNC Symbol;Acc:HGNC:29672]						GO_CYTOSKELETON_ORGANIZATION			GO_CYTOSKELETAL_PART						GO_CYTOSKELETAL_PROTEIN_BINDING			GO_REGULATION_OF_ORGANELLE_ORGANIZATION																					GO_PROTEIN_CONTAINING_COMPLEX_ASSEMBLY
4604	MYBPC1	myosin binding protein C, slow type [Source:HGNC Symbol;Acc:HGNC:7549]						GO_CYTOSKELETON_ORGANIZATION			GO_CYTOSKELETAL_PART						GO_CYTOSKELETAL_PROTEIN_BINDING																GO_CIRCULATORY_SYSTEM_DEVELOPMENT	GO_ANATOMICAL_STRUCTURE_FORMATION_INVOLVED_IN_MORPHOGENESIS							GO_PROTEIN_CONTAINING_COMPLEX_ASSEMBLY		GO_SUPRAMOLECULAR_COMPLEX
27	ABL2	ABL proto-oncogene 2, non-receptor tyrosine kinase [Source:HGNC Symbol;Acc:HGNC:77]						GO_CYTOSKELETON_ORGANIZATION									GO_CYTOSKELETAL_PROTEIN_BINDING	GO_POSITIVE_REGULATION_OF_MOLECULAR_FUNCTION		GO_REGULATION_OF_ORGANELLE_ORGANIZATION				GO_REGULATION_OF_CELL_POPULATION_PROLIFERATION	GO_RESPONSE_TO_OXYGEN_CONTAINING_COMPOUND						GO_PROTEIN_PHOSPHORYLATION	GO_POSITIVE_REGULATION_OF_CATALYTIC_ACTIVITY										GO_REGULATION_OF_INTRACELLULAR_SIGNAL_TRANSDUCTION
10152	ABI2	abl interactor 2 [Source:HGNC Symbol;Acc:HGNC:24011]						GO_CYTOSKELETON_ORGANIZATION									GO_CYTOSKELETAL_PROTEIN_BINDING			GO_REGULATION_OF_ORGANELLE_ORGANIZATION											GO_PROTEIN_PHOSPHORYLATION										GO_PROTEIN_CONTAINING_COMPLEX_ASSEMBLY
154810	AMOTL1	angiomotin like 1 [Source:HGNC Symbol;Acc:HGNC:17811]						GO_CYTOSKELETON_ORGANIZATION																									GO_CIRCULATORY_SYSTEM_DEVELOPMENT	GO_ANATOMICAL_STRUCTURE_FORMATION_INVOLVED_IN_MORPHOGENESIS			GO_TUBE_DEVELOPMENT										GO_TUBE_MORPHOGENESIS
64710	NUCKS1	nuclear casein kinase and cyclin dependent kinase substrate 1 [Source:HGNC Symbol;Acc:HGNC:29923]								GO_RESPONSE_TO_ENDOGENOUS_STIMULUS			GO_ENZYME_LINKED_RECEPTOR_PROTEIN_SIGNALING_PATHWAY	GO_CHROMOSOME											GO_RESPONSE_TO_OXYGEN_CONTAINING_COMPOUND				GO_CHROMOSOME_ORGANIZATION	GO_CELLULAR_RESPONSE_TO_ENDOGENOUS_STIMULUS																GO_RESPONSE_TO_HORMONE
857	CAV1	caveolin 1 [Source:HGNC Symbol;Acc:HGNC:1527]								GO_RESPONSE_TO_ENDOGENOUS_STIMULUS			GO_ENZYME_LINKED_RECEPTOR_PROTEIN_SIGNALING_PATHWAY		GO_REGULATION_OF_PROTEIN_MODIFICATION_PROCESS			GO_POSITIVE_REGULATION_OF_MOLECULAR_FUNCTION					GO_REGULATION_OF_PHOSPHORUS_METABOLIC_PROCESS	GO_REGULATION_OF_CELL_POPULATION_PROLIFERATION	GO_RESPONSE_TO_OXYGEN_CONTAINING_COMPOUND		GO_POSITIVE_REGULATION_OF_PROTEIN_METABOLIC_PROCESS			GO_CELLULAR_RESPONSE_TO_ENDOGENOUS_STIMULUS	GO_PROTEIN_PHOSPHORYLATION	GO_POSITIVE_REGULATION_OF_CATALYTIC_ACTIVITY	GO_CIRCULATORY_SYSTEM_DEVELOPMENT	GO_ANATOMICAL_STRUCTURE_FORMATION_INVOLVED_IN_MORPHOGENESIS			GO_TUBE_DEVELOPMENT	GO_POSITIVE_REGULATION_OF_PROTEIN_MODIFICATION_PROCESS			GO_PROTEIN_CONTAINING_COMPLEX_ASSEMBLY	GO_REGULATION_OF_INTRACELLULAR_SIGNAL_TRANSDUCTION				GO_RESPONSE_TO_HORMONE	GO_TUBE_MORPHOGENESIS	GO_POSITIVE_REGULATION_OF_PHOSPHORUS_METABOLIC_PROCESS	GO_REGULATION_OF_TRANSFERASE_ACTIVITY
1958	EGR1	early growth response 1 [Source:HGNC Symbol;Acc:HGNC:3238]								GO_RESPONSE_TO_ENDOGENOUS_STIMULUS			GO_ENZYME_LINKED_RECEPTOR_PROTEIN_SIGNALING_PATHWAY		GO_REGULATION_OF_PROTEIN_MODIFICATION_PROCESS			GO_POSITIVE_REGULATION_OF_MOLECULAR_FUNCTION					GO_REGULATION_OF_PHOSPHORUS_METABOLIC_PROCESS	GO_REGULATION_OF_CELL_POPULATION_PROLIFERATION	GO_RESPONSE_TO_OXYGEN_CONTAINING_COMPOUND		GO_POSITIVE_REGULATION_OF_PROTEIN_METABOLIC_PROCESS			GO_CELLULAR_RESPONSE_TO_ENDOGENOUS_STIMULUS	GO_PROTEIN_PHOSPHORYLATION	GO_POSITIVE_REGULATION_OF_CATALYTIC_ACTIVITY	GO_CIRCULATORY_SYSTEM_DEVELOPMENT					GO_POSITIVE_REGULATION_OF_PROTEIN_MODIFICATION_PROCESS								GO_RESPONSE_TO_HORMONE		GO_POSITIVE_REGULATION_OF_PHOSPHORUS_METABOLIC_PROCESS	GO_REGULATION_OF_TRANSFERASE_ACTIVITY
55022	PID1	phosphotyrosine interaction domain containing 1 [Source:HGNC Symbol;Acc:HGNC:26084]								GO_RESPONSE_TO_ENDOGENOUS_STIMULUS			GO_ENZYME_LINKED_RECEPTOR_PROTEIN_SIGNALING_PATHWAY		GO_REGULATION_OF_PROTEIN_MODIFICATION_PROCESS					GO_REGULATION_OF_ORGANELLE_ORGANIZATION			GO_REGULATION_OF_PHOSPHORUS_METABOLIC_PROCESS	GO_REGULATION_OF_CELL_POPULATION_PROLIFERATION	GO_RESPONSE_TO_OXYGEN_CONTAINING_COMPOUND					GO_CELLULAR_RESPONSE_TO_ENDOGENOUS_STIMULUS	GO_PROTEIN_PHOSPHORYLATION															GO_RESPONSE_TO_HORMONE
5296	PIK3R2	phosphoinositide-3-kinase regulatory subunit 2 [Source:HGNC Symbol;Acc:HGNC:8980]								GO_RESPONSE_TO_ENDOGENOUS_STIMULUS			GO_ENZYME_LINKED_RECEPTOR_PROTEIN_SIGNALING_PATHWAY		GO_REGULATION_OF_PROTEIN_MODIFICATION_PROCESS								GO_REGULATION_OF_PHOSPHORUS_METABOLIC_PROCESS		GO_RESPONSE_TO_OXYGEN_CONTAINING_COMPOUND					GO_CELLULAR_RESPONSE_TO_ENDOGENOUS_STIMULUS	GO_PROTEIN_PHOSPHORYLATION											GO_REGULATION_OF_INTRACELLULAR_SIGNAL_TRANSDUCTION				GO_RESPONSE_TO_HORMONE			GO_REGULATION_OF_TRANSFERASE_ACTIVITY
2022	ENG	endoglin [Source:HGNC Symbol;Acc:HGNC:3349]								GO_RESPONSE_TO_ENDOGENOUS_STIMULUS			GO_ENZYME_LINKED_RECEPTOR_PROTEIN_SIGNALING_PATHWAY		GO_REGULATION_OF_PROTEIN_MODIFICATION_PROCESS								GO_REGULATION_OF_PHOSPHORUS_METABOLIC_PROCESS				GO_POSITIVE_REGULATION_OF_PROTEIN_METABOLIC_PROCESS			GO_CELLULAR_RESPONSE_TO_ENDOGENOUS_STIMULUS	GO_PROTEIN_PHOSPHORYLATION		GO_CIRCULATORY_SYSTEM_DEVELOPMENT	GO_ANATOMICAL_STRUCTURE_FORMATION_INVOLVED_IN_MORPHOGENESIS			GO_TUBE_DEVELOPMENT	GO_POSITIVE_REGULATION_OF_PROTEIN_MODIFICATION_PROCESS				GO_REGULATION_OF_INTRACELLULAR_SIGNAL_TRANSDUCTION				GO_RESPONSE_TO_HORMONE	GO_TUBE_MORPHOGENESIS	GO_POSITIVE_REGULATION_OF_PHOSPHORUS_METABOLIC_PROCESS
4038	LRP4	LDL receptor related protein 4 [Source:HGNC Symbol;Acc:HGNC:6696]								GO_RESPONSE_TO_ENDOGENOUS_STIMULUS			GO_ENZYME_LINKED_RECEPTOR_PROTEIN_SIGNALING_PATHWAY		GO_REGULATION_OF_PROTEIN_MODIFICATION_PROCESS								GO_REGULATION_OF_PHOSPHORUS_METABOLIC_PROCESS				GO_POSITIVE_REGULATION_OF_PROTEIN_METABOLIC_PROCESS			GO_CELLULAR_RESPONSE_TO_ENDOGENOUS_STIMULUS	GO_PROTEIN_PHOSPHORYLATION							GO_POSITIVE_REGULATION_OF_PROTEIN_MODIFICATION_PROCESS			GO_PROTEIN_CONTAINING_COMPLEX_ASSEMBLY							GO_POSITIVE_REGULATION_OF_PHOSPHORUS_METABOLIC_PROCESS
7049	TGFBR3	transforming growth factor beta receptor 3 [Source:HGNC Symbol;Acc:HGNC:11774]								GO_RESPONSE_TO_ENDOGENOUS_STIMULUS			GO_ENZYME_LINKED_RECEPTOR_PROTEIN_SIGNALING_PATHWAY											GO_REGULATION_OF_CELL_POPULATION_PROLIFERATION	GO_RESPONSE_TO_OXYGEN_CONTAINING_COMPOUND					GO_CELLULAR_RESPONSE_TO_ENDOGENOUS_STIMULUS	GO_PROTEIN_PHOSPHORYLATION		GO_CIRCULATORY_SYSTEM_DEVELOPMENT	GO_ANATOMICAL_STRUCTURE_FORMATION_INVOLVED_IN_MORPHOGENESIS			GO_TUBE_DEVELOPMENT				GO_PROTEIN_CONTAINING_COMPLEX_ASSEMBLY					GO_RESPONSE_TO_HORMONE	GO_TUBE_MORPHOGENESIS
1979	EIF4EBP2	eukaryotic translation initiation factor 4E binding protein 2 [Source:HGNC Symbol;Acc:HGNC:3289]								GO_RESPONSE_TO_ENDOGENOUS_STIMULUS			GO_ENZYME_LINKED_RECEPTOR_PROTEIN_SIGNALING_PATHWAY												GO_RESPONSE_TO_OXYGEN_CONTAINING_COMPOUND					GO_CELLULAR_RESPONSE_TO_ENDOGENOUS_STIMULUS																GO_RESPONSE_TO_HORMONE
140710	SOGA1	suppressor of glucose, autophagy associated 1 [Source:HGNC Symbol;Acc:HGNC:16111]								GO_RESPONSE_TO_ENDOGENOUS_STIMULUS			GO_ENZYME_LINKED_RECEPTOR_PROTEIN_SIGNALING_PATHWAY												GO_RESPONSE_TO_OXYGEN_CONTAINING_COMPOUND					GO_CELLULAR_RESPONSE_TO_ENDOGENOUS_STIMULUS																GO_RESPONSE_TO_HORMONE
55273	TMEM100	transmembrane protein 100 [Source:HGNC Symbol;Acc:HGNC:25607]								GO_RESPONSE_TO_ENDOGENOUS_STIMULUS			GO_ENZYME_LINKED_RECEPTOR_PROTEIN_SIGNALING_PATHWAY																	GO_CELLULAR_RESPONSE_TO_ENDOGENOUS_STIMULUS			GO_CIRCULATORY_SYSTEM_DEVELOPMENT	GO_ANATOMICAL_STRUCTURE_FORMATION_INVOLVED_IN_MORPHOGENESIS			GO_TUBE_DEVELOPMENT					GO_REGULATION_OF_INTRACELLULAR_SIGNAL_TRANSDUCTION					GO_TUBE_MORPHOGENESIS
79633	FAT4	FAT atypical cadherin 4 [Source:HGNC Symbol;Acc:HGNC:23109]								GO_RESPONSE_TO_ENDOGENOUS_STIMULUS			GO_ENZYME_LINKED_RECEPTOR_PROTEIN_SIGNALING_PATHWAY																	GO_CELLULAR_RESPONSE_TO_ENDOGENOUS_STIMULUS			GO_CIRCULATORY_SYSTEM_DEVELOPMENT				GO_TUBE_DEVELOPMENT										GO_TUBE_MORPHOGENESIS
285704	RGMB	repulsive guidance molecule BMP co-receptor b [Source:HGNC Symbol;Acc:HGNC:26896]								GO_RESPONSE_TO_ENDOGENOUS_STIMULUS			GO_ENZYME_LINKED_RECEPTOR_PROTEIN_SIGNALING_PATHWAY																	GO_CELLULAR_RESPONSE_TO_ENDOGENOUS_STIMULUS
23089	PEG10	paternally expressed 10 [Source:HGNC Symbol;Acc:HGNC:14005]								GO_RESPONSE_TO_ENDOGENOUS_STIMULUS			GO_ENZYME_LINKED_RECEPTOR_PROTEIN_SIGNALING_PATHWAY																	GO_CELLULAR_RESPONSE_TO_ENDOGENOUS_STIMULUS
387914	SHISA2	shisa family member 2 [Source:HGNC Symbol;Acc:HGNC:20366]								GO_RESPONSE_TO_ENDOGENOUS_STIMULUS			GO_ENZYME_LINKED_RECEPTOR_PROTEIN_SIGNALING_PATHWAY																	GO_CELLULAR_RESPONSE_TO_ENDOGENOUS_STIMULUS
6591	SNAI2	snail family transcriptional repressor 2 [Source:HGNC Symbol;Acc:HGNC:11094]								GO_RESPONSE_TO_ENDOGENOUS_STIMULUS				GO_CHROMOSOME	GO_REGULATION_OF_PROTEIN_MODIFICATION_PROCESS					GO_REGULATION_OF_ORGANELLE_ORGANIZATION				GO_REGULATION_OF_CELL_POPULATION_PROLIFERATION	GO_RESPONSE_TO_OXYGEN_CONTAINING_COMPOUND		GO_POSITIVE_REGULATION_OF_PROTEIN_METABOLIC_PROCESS		GO_CHROMOSOME_ORGANIZATION	GO_CELLULAR_RESPONSE_TO_ENDOGENOUS_STIMULUS			GO_CIRCULATORY_SYSTEM_DEVELOPMENT	GO_ANATOMICAL_STRUCTURE_FORMATION_INVOLVED_IN_MORPHOGENESIS				GO_POSITIVE_REGULATION_OF_PROTEIN_MODIFICATION_PROCESS				GO_REGULATION_OF_INTRACELLULAR_SIGNAL_TRANSDUCTION
4654	MYOD1	myogenic differentiation 1 [Source:HGNC Symbol;Acc:HGNC:7611]								GO_RESPONSE_TO_ENDOGENOUS_STIMULUS				GO_CHROMOSOME										GO_REGULATION_OF_CELL_POPULATION_PROLIFERATION	GO_RESPONSE_TO_OXYGEN_CONTAINING_COMPOUND				GO_CHROMOSOME_ORGANIZATION	GO_CELLULAR_RESPONSE_TO_ENDOGENOUS_STIMULUS	GO_PROTEIN_PHOSPHORYLATION			GO_ANATOMICAL_STRUCTURE_FORMATION_INVOLVED_IN_MORPHOGENESIS									GO_SUPRAMOLECULAR_COMPLEX			GO_RESPONSE_TO_HORMONE
948	CD36	CD36 molecule [Source:HGNC Symbol;Acc:HGNC:1663]								GO_RESPONSE_TO_ENDOGENOUS_STIMULUS					GO_REGULATION_OF_PROTEIN_MODIFICATION_PROCESS			GO_POSITIVE_REGULATION_OF_MOLECULAR_FUNCTION					GO_REGULATION_OF_PHOSPHORUS_METABOLIC_PROCESS		GO_RESPONSE_TO_OXYGEN_CONTAINING_COMPOUND		GO_POSITIVE_REGULATION_OF_PROTEIN_METABOLIC_PROCESS			GO_CELLULAR_RESPONSE_TO_ENDOGENOUS_STIMULUS	GO_PROTEIN_PHOSPHORYLATION			GO_ANATOMICAL_STRUCTURE_FORMATION_INVOLVED_IN_MORPHOGENESIS				GO_POSITIVE_REGULATION_OF_PROTEIN_MODIFICATION_PROCESS			GO_PROTEIN_CONTAINING_COMPLEX_ASSEMBLY	GO_REGULATION_OF_INTRACELLULAR_SIGNAL_TRANSDUCTION						GO_POSITIVE_REGULATION_OF_PHOSPHORUS_METABOLIC_PROCESS
1408	CRY2	cryptochrome circadian regulator 2 [Source:HGNC Symbol;Acc:HGNC:2385]								GO_RESPONSE_TO_ENDOGENOUS_STIMULUS					GO_REGULATION_OF_PROTEIN_MODIFICATION_PROCESS								GO_REGULATION_OF_PHOSPHORUS_METABOLIC_PROCESS							GO_CELLULAR_RESPONSE_TO_ENDOGENOUS_STIMULUS																GO_RESPONSE_TO_HORMONE
1938	EEF2	eukaryotic translation elongation factor 2 [Source:HGNC Symbol;Acc:HGNC:3214]								GO_RESPONSE_TO_ENDOGENOUS_STIMULUS							GO_CYTOSKELETAL_PROTEIN_BINDING								GO_RESPONSE_TO_OXYGEN_CONTAINING_COMPOUND		GO_POSITIVE_REGULATION_OF_PROTEIN_METABOLIC_PROCESS			GO_CELLULAR_RESPONSE_TO_ENDOGENOUS_STIMULUS																GO_RESPONSE_TO_HORMONE
3157	HMGCS1	3-hydroxy-3-methylglutaryl-CoA synthase 1 [Source:HGNC Symbol;Acc:HGNC:5007]								GO_RESPONSE_TO_ENDOGENOUS_STIMULUS															GO_RESPONSE_TO_OXYGEN_CONTAINING_COMPOUND					GO_CELLULAR_RESPONSE_TO_ENDOGENOUS_STIMULUS																GO_RESPONSE_TO_HORMONE
4327	MMP19	matrix metallopeptidase 19 [Source:HGNC Symbol;Acc:HGNC:7165]								GO_RESPONSE_TO_ENDOGENOUS_STIMULUS															GO_RESPONSE_TO_OXYGEN_CONTAINING_COMPOUND								GO_CIRCULATORY_SYSTEM_DEVELOPMENT	GO_ANATOMICAL_STRUCTURE_FORMATION_INVOLVED_IN_MORPHOGENESIS			GO_TUBE_DEVELOPMENT									GO_RESPONSE_TO_HORMONE	GO_TUBE_MORPHOGENESIS
1728	NQO1	NAD(P)H quinone dehydrogenase 1 [Source:HGNC Symbol;Acc:HGNC:2874]								GO_RESPONSE_TO_ENDOGENOUS_STIMULUS															GO_RESPONSE_TO_OXYGEN_CONTAINING_COMPOUND																					GO_RESPONSE_TO_HORMONE
2806	GOT2	glutamic-oxaloacetic transaminase 2 [Source:HGNC Symbol;Acc:HGNC:4433]								GO_RESPONSE_TO_ENDOGENOUS_STIMULUS															GO_RESPONSE_TO_OXYGEN_CONTAINING_COMPOUND																					GO_RESPONSE_TO_HORMONE
7425	VGF	VGF nerve growth factor inducible [Source:HGNC Symbol;Acc:HGNC:12684]								GO_RESPONSE_TO_ENDOGENOUS_STIMULUS															GO_RESPONSE_TO_OXYGEN_CONTAINING_COMPOUND																					GO_RESPONSE_TO_HORMONE
55366	LGR4	leucine rich repeat containing G protein-coupled receptor 4 [Source:HGNC Symbol;Acc:HGNC:13299]								GO_RESPONSE_TO_ENDOGENOUS_STIMULUS																				GO_CELLULAR_RESPONSE_TO_ENDOGENOUS_STIMULUS							GO_TUBE_DEVELOPMENT									GO_RESPONSE_TO_HORMONE	GO_TUBE_MORPHOGENESIS
1508	CTSB	cathepsin B [Source:HGNC Symbol;Acc:HGNC:2527]								GO_RESPONSE_TO_ENDOGENOUS_STIMULUS																				GO_CELLULAR_RESPONSE_TO_ENDOGENOUS_STIMULUS																GO_RESPONSE_TO_HORMONE
1660	DHX9	DExH-box helicase 9 [Source:HGNC Symbol;Acc:HGNC:2750]									GO_CYTOSKELETAL_PART	GO_MICROTUBULE_CYTOSKELETON		GO_CHROMOSOME				GO_POSITIVE_REGULATION_OF_MOLECULAR_FUNCTION						GO_REGULATION_OF_CELL_POPULATION_PROLIFERATION			GO_POSITIVE_REGULATION_OF_PROTEIN_METABOLIC_PROCESS		GO_CHROMOSOME_ORGANIZATION			GO_POSITIVE_REGULATION_OF_CATALYTIC_ACTIVITY									GO_PROTEIN_CONTAINING_COMPLEX_ASSEMBLY
6786	STIM1	stromal interaction molecule 1 [Source:HGNC Symbol;Acc:HGNC:11386]									GO_CYTOSKELETAL_PART	GO_MICROTUBULE_CYTOSKELETON					GO_CYTOSKELETAL_PROTEIN_BINDING	GO_POSITIVE_REGULATION_OF_MOLECULAR_FUNCTION								GO_MICROTUBULE						GO_POSITIVE_REGULATION_OF_CATALYTIC_ACTIVITY	GO_CIRCULATORY_SYSTEM_DEVELOPMENT	GO_ANATOMICAL_STRUCTURE_FORMATION_INVOLVED_IN_MORPHOGENESIS		GO_POLYMERIC_CYTOSKELETAL_FIBER	GO_TUBE_DEVELOPMENT						GO_SUPRAMOLECULAR_COMPLEX				GO_TUBE_MORPHOGENESIS
6645	SNTB2	syntrophin beta 2 [Source:HGNC Symbol;Acc:HGNC:11169]									GO_CYTOSKELETAL_PART	GO_MICROTUBULE_CYTOSKELETON					GO_CYTOSKELETAL_PROTEIN_BINDING									GO_MICROTUBULE										GO_POLYMERIC_CYTOSKELETAL_FIBER							GO_SUPRAMOLECULAR_COMPLEX
286827	TRIM59	tripartite motif containing 59 [Source:HGNC Symbol;Acc:HGNC:30834]									GO_CYTOSKELETAL_PART	GO_MICROTUBULE_CYTOSKELETON																														GO_REGULATION_OF_INTRACELLULAR_SIGNAL_TRANSDUCTION
9644	SH3PXD2A	SH3 and PX domains 2A [Source:HGNC Symbol;Acc:HGNC:23664]									GO_CYTOSKELETAL_PART							GO_POSITIVE_REGULATION_OF_MOLECULAR_FUNCTION														GO_POSITIVE_REGULATION_OF_CATALYTIC_ACTIVITY		GO_ANATOMICAL_STRUCTURE_FORMATION_INVOLVED_IN_MORPHOGENESIS
84823	LMNB2	lamin B2 [Source:HGNC Symbol;Acc:HGNC:6638]									GO_CYTOSKELETAL_PART																									GO_POLYMERIC_CYTOSKELETAL_FIBER							GO_SUPRAMOLECULAR_COMPLEX
1464	CSPG4	chondroitin sulfate proteoglycan 4 [Source:HGNC Symbol;Acc:HGNC:2466]											GO_ENZYME_LINKED_RECEPTOR_PROTEIN_SIGNALING_PATHWAY		GO_REGULATION_OF_PROTEIN_MODIFICATION_PROCESS			GO_POSITIVE_REGULATION_OF_MOLECULAR_FUNCTION					GO_REGULATION_OF_PHOSPHORUS_METABOLIC_PROCESS				GO_POSITIVE_REGULATION_OF_PROTEIN_METABOLIC_PROCESS				GO_PROTEIN_PHOSPHORYLATION	GO_POSITIVE_REGULATION_OF_CATALYTIC_ACTIVITY	GO_CIRCULATORY_SYSTEM_DEVELOPMENT	GO_ANATOMICAL_STRUCTURE_FORMATION_INVOLVED_IN_MORPHOGENESIS			GO_TUBE_DEVELOPMENT	GO_POSITIVE_REGULATION_OF_PROTEIN_MODIFICATION_PROCESS				GO_REGULATION_OF_INTRACELLULAR_SIGNAL_TRANSDUCTION					GO_TUBE_MORPHOGENESIS	GO_POSITIVE_REGULATION_OF_PHOSPHORUS_METABOLIC_PROCESS	GO_REGULATION_OF_TRANSFERASE_ACTIVITY
10220	GDF11	growth differentiation factor 11 [Source:HGNC Symbol;Acc:HGNC:4216]											GO_ENZYME_LINKED_RECEPTOR_PROTEIN_SIGNALING_PATHWAY		GO_REGULATION_OF_PROTEIN_MODIFICATION_PROCESS								GO_REGULATION_OF_PHOSPHORUS_METABOLIC_PROCESS	GO_REGULATION_OF_CELL_POPULATION_PROLIFERATION			GO_POSITIVE_REGULATION_OF_PROTEIN_METABOLIC_PROCESS				GO_PROTEIN_PHOSPHORYLATION						GO_TUBE_DEVELOPMENT	GO_POSITIVE_REGULATION_OF_PROTEIN_MODIFICATION_PROCESS				GO_REGULATION_OF_INTRACELLULAR_SIGNAL_TRANSDUCTION						GO_POSITIVE_REGULATION_OF_PHOSPHORUS_METABOLIC_PROCESS
64855	FAM129B	family with sequence similarity 129 member B [Source:HGNC Symbol;Acc:HGNC:25282]											GO_ENZYME_LINKED_RECEPTOR_PROTEIN_SIGNALING_PATHWAY					GO_POSITIVE_REGULATION_OF_MOLECULAR_FUNCTION						GO_REGULATION_OF_CELL_POPULATION_PROLIFERATION									GO_CIRCULATORY_SYSTEM_DEVELOPMENT	GO_ANATOMICAL_STRUCTURE_FORMATION_INVOLVED_IN_MORPHOGENESIS			GO_TUBE_DEVELOPMENT										GO_TUBE_MORPHOGENESIS
84913	ATOH8	atonal bHLH transcription factor 8 [Source:HGNC Symbol;Acc:HGNC:24126]											GO_ENZYME_LINKED_RECEPTOR_PROTEIN_SIGNALING_PATHWAY											GO_REGULATION_OF_CELL_POPULATION_PROLIFERATION										GO_ANATOMICAL_STRUCTURE_FORMATION_INVOLVED_IN_MORPHOGENESIS			GO_TUBE_DEVELOPMENT										GO_TUBE_MORPHOGENESIS
3482	IGF2R	insulin like growth factor 2 receptor [Source:HGNC Symbol;Acc:HGNC:5467]											GO_ENZYME_LINKED_RECEPTOR_PROTEIN_SIGNALING_PATHWAY												GO_RESPONSE_TO_OXYGEN_CONTAINING_COMPOUND
163	AP2B1	adaptor related protein complex 2 subunit beta 1 [Source:HGNC Symbol;Acc:HGNC:563]											GO_ENZYME_LINKED_RECEPTOR_PROTEIN_SIGNALING_PATHWAY																				GO_CIRCULATORY_SYSTEM_DEVELOPMENT								GO_PROTEIN_CONTAINING_COMPLEX_ASSEMBLY
5327	PLAT	plasminogen activator, tissue type [Source:HGNC Symbol;Acc:HGNC:9051]											GO_ENZYME_LINKED_RECEPTOR_PROTEIN_SIGNALING_PATHWAY
9839	ZEB2	zinc finger E-box binding homeobox 2 [Source:HGNC Symbol;Acc:HGNC:14881]												GO_CHROMOSOME	GO_REGULATION_OF_PROTEIN_MODIFICATION_PROCESS			GO_POSITIVE_REGULATION_OF_MOLECULAR_FUNCTION		GO_REGULATION_OF_ORGANELLE_ORGANIZATION			GO_REGULATION_OF_PHOSPHORUS_METABOLIC_PROCESS				GO_POSITIVE_REGULATION_OF_PROTEIN_METABOLIC_PROCESS				GO_PROTEIN_PHOSPHORYLATION	GO_POSITIVE_REGULATION_OF_CATALYTIC_ACTIVITY		GO_ANATOMICAL_STRUCTURE_FORMATION_INVOLVED_IN_MORPHOGENESIS			GO_TUBE_DEVELOPMENT	GO_POSITIVE_REGULATION_OF_PROTEIN_MODIFICATION_PROCESS				GO_REGULATION_OF_INTRACELLULAR_SIGNAL_TRANSDUCTION					GO_TUBE_MORPHOGENESIS	GO_POSITIVE_REGULATION_OF_PHOSPHORUS_METABOLIC_PROCESS	GO_REGULATION_OF_TRANSFERASE_ACTIVITY
7515	XRCC1	X-ray repair cross complementing 1 [Source:HGNC Symbol;Acc:HGNC:12828]												GO_CHROMOSOME	GO_REGULATION_OF_PROTEIN_MODIFICATION_PROCESS			GO_POSITIVE_REGULATION_OF_MOLECULAR_FUNCTION		GO_REGULATION_OF_ORGANELLE_ORGANIZATION					GO_RESPONSE_TO_OXYGEN_CONTAINING_COMPOUND				GO_CHROMOSOME_ORGANIZATION			GO_POSITIVE_REGULATION_OF_CATALYTIC_ACTIVITY
3146	HMGB1	high mobility group box 1 [Source:HGNC Symbol;Acc:HGNC:4983]												GO_CHROMOSOME	GO_REGULATION_OF_PROTEIN_MODIFICATION_PROCESS			GO_POSITIVE_REGULATION_OF_MOLECULAR_FUNCTION					GO_REGULATION_OF_PHOSPHORUS_METABOLIC_PROCESS	GO_REGULATION_OF_CELL_POPULATION_PROLIFERATION	GO_RESPONSE_TO_OXYGEN_CONTAINING_COMPOUND		GO_POSITIVE_REGULATION_OF_PROTEIN_METABOLIC_PROCESS		GO_CHROMOSOME_ORGANIZATION		GO_PROTEIN_PHOSPHORYLATION	GO_POSITIVE_REGULATION_OF_CATALYTIC_ACTIVITY						GO_POSITIVE_REGULATION_OF_PROTEIN_MODIFICATION_PROCESS			GO_PROTEIN_CONTAINING_COMPLEX_ASSEMBLY	GO_REGULATION_OF_INTRACELLULAR_SIGNAL_TRANSDUCTION						GO_POSITIVE_REGULATION_OF_PHOSPHORUS_METABOLIC_PROCESS
7468	NSD2	nuclear receptor binding SET domain protein 2 [Source:HGNC Symbol;Acc:HGNC:12766]												GO_CHROMOSOME															GO_CHROMOSOME_ORGANIZATION				GO_CIRCULATORY_SYSTEM_DEVELOPMENT
11176	BAZ2A	bromodomain adjacent to zinc finger domain 2A [Source:HGNC Symbol;Acc:HGNC:962]												GO_CHROMOSOME															GO_CHROMOSOME_ORGANIZATION												GO_PROTEIN_CONTAINING_COMPLEX_ASSEMBLY
23466	CBX6	chromobox 6 [Source:HGNC Symbol;Acc:HGNC:1556]												GO_CHROMOSOME															GO_CHROMOSOME_ORGANIZATION
80335	WDR82	WD repeat domain 82 [Source:HGNC Symbol;Acc:HGNC:28826]												GO_CHROMOSOME															GO_CHROMOSOME_ORGANIZATION
11168	PSIP1	PC4 and SFRS1 interacting protein 1 [Source:HGNC Symbol;Acc:HGNC:9527]												GO_CHROMOSOME																											GO_PROTEIN_CONTAINING_COMPLEX_ASSEMBLY
6749	SSRP1	structure specific recognition protein 1 [Source:HGNC Symbol;Acc:HGNC:11327]												GO_CHROMOSOME																												GO_REGULATION_OF_INTRACELLULAR_SIGNAL_TRANSDUCTION
3151	HMGN2	high mobility group nucleosomal binding domain 2 [Source:HGNC Symbol;Acc:HGNC:4986]												GO_CHROMOSOME
7112	TMPO	thymopoietin [Source:HGNC Symbol;Acc:HGNC:11875]												GO_CHROMOSOME
9479	MAPK8IP1	mitogen-activated protein kinase 8 interacting protein 1 [Source:HGNC Symbol;Acc:HGNC:6882]													GO_REGULATION_OF_PROTEIN_MODIFICATION_PROCESS		GO_CYTOSKELETAL_PROTEIN_BINDING						GO_REGULATION_OF_PHOSPHORUS_METABOLIC_PROCESS	GO_REGULATION_OF_CELL_POPULATION_PROLIFERATION			GO_POSITIVE_REGULATION_OF_PROTEIN_METABOLIC_PROCESS				GO_PROTEIN_PHOSPHORYLATION							GO_POSITIVE_REGULATION_OF_PROTEIN_MODIFICATION_PROCESS				GO_REGULATION_OF_INTRACELLULAR_SIGNAL_TRANSDUCTION						GO_POSITIVE_REGULATION_OF_PHOSPHORUS_METABOLIC_PROCESS	GO_REGULATION_OF_TRANSFERASE_ACTIVITY
57181	SLC39A10	solute carrier family 39 member 10 [Source:HGNC Symbol;Acc:HGNC:20861]													GO_REGULATION_OF_PROTEIN_MODIFICATION_PROCESS			GO_POSITIVE_REGULATION_OF_MOLECULAR_FUNCTION					GO_REGULATION_OF_PHOSPHORUS_METABOLIC_PROCESS	GO_REGULATION_OF_CELL_POPULATION_PROLIFERATION			GO_POSITIVE_REGULATION_OF_PROTEIN_METABOLIC_PROCESS					GO_POSITIVE_REGULATION_OF_CATALYTIC_ACTIVITY						GO_POSITIVE_REGULATION_OF_PROTEIN_MODIFICATION_PROCESS										GO_POSITIVE_REGULATION_OF_PHOSPHORUS_METABOLIC_PROCESS
9802	DAZAP2	DAZ associated protein 2 [Source:HGNC Symbol;Acc:HGNC:2684]													GO_REGULATION_OF_PROTEIN_MODIFICATION_PROCESS			GO_POSITIVE_REGULATION_OF_MOLECULAR_FUNCTION					GO_REGULATION_OF_PHOSPHORUS_METABOLIC_PROCESS				GO_POSITIVE_REGULATION_OF_PROTEIN_METABOLIC_PROCESS				GO_PROTEIN_PHOSPHORYLATION	GO_POSITIVE_REGULATION_OF_CATALYTIC_ACTIVITY						GO_POSITIVE_REGULATION_OF_PROTEIN_MODIFICATION_PROCESS										GO_POSITIVE_REGULATION_OF_PHOSPHORUS_METABOLIC_PROCESS	GO_REGULATION_OF_TRANSFERASE_ACTIVITY
84254	CAMKK1	calcium/calmodulin dependent protein kinase kinase 1 [Source:HGNC Symbol;Acc:HGNC:1469]													GO_REGULATION_OF_PROTEIN_MODIFICATION_PROCESS			GO_POSITIVE_REGULATION_OF_MOLECULAR_FUNCTION					GO_REGULATION_OF_PHOSPHORUS_METABOLIC_PROCESS				GO_POSITIVE_REGULATION_OF_PROTEIN_METABOLIC_PROCESS				GO_PROTEIN_PHOSPHORYLATION	GO_POSITIVE_REGULATION_OF_CATALYTIC_ACTIVITY						GO_POSITIVE_REGULATION_OF_PROTEIN_MODIFICATION_PROCESS										GO_POSITIVE_REGULATION_OF_PHOSPHORUS_METABOLIC_PROCESS	GO_REGULATION_OF_TRANSFERASE_ACTIVITY
284361	EMC10	ER membrane protein complex subunit 10 [Source:HGNC Symbol;Acc:HGNC:27609]													GO_REGULATION_OF_PROTEIN_MODIFICATION_PROCESS								GO_REGULATION_OF_PHOSPHORUS_METABOLIC_PROCESS	GO_REGULATION_OF_CELL_POPULATION_PROLIFERATION			GO_POSITIVE_REGULATION_OF_PROTEIN_METABOLIC_PROCESS				GO_PROTEIN_PHOSPHORYLATION		GO_CIRCULATORY_SYSTEM_DEVELOPMENT	GO_ANATOMICAL_STRUCTURE_FORMATION_INVOLVED_IN_MORPHOGENESIS			GO_TUBE_DEVELOPMENT	GO_POSITIVE_REGULATION_OF_PROTEIN_MODIFICATION_PROCESS				GO_REGULATION_OF_INTRACELLULAR_SIGNAL_TRANSDUCTION					GO_TUBE_MORPHOGENESIS	GO_POSITIVE_REGULATION_OF_PHOSPHORUS_METABOLIC_PROCESS
5052	PRDX1	peroxiredoxin 1 [Source:HGNC Symbol;Acc:HGNC:9352]													GO_REGULATION_OF_PROTEIN_MODIFICATION_PROCESS								GO_REGULATION_OF_PHOSPHORUS_METABOLIC_PROCESS		GO_RESPONSE_TO_OXYGEN_CONTAINING_COMPOUND						GO_PROTEIN_PHOSPHORYLATION											GO_REGULATION_OF_INTRACELLULAR_SIGNAL_TRANSDUCTION
57493	HEG1	heart development protein with EGF like domains 1 [Source:HGNC Symbol;Acc:HGNC:29227]													GO_REGULATION_OF_PROTEIN_MODIFICATION_PROCESS								GO_REGULATION_OF_PHOSPHORUS_METABOLIC_PROCESS								GO_PROTEIN_PHOSPHORYLATION		GO_CIRCULATORY_SYSTEM_DEVELOPMENT				GO_TUBE_DEVELOPMENT					GO_REGULATION_OF_INTRACELLULAR_SIGNAL_TRANSDUCTION					GO_TUBE_MORPHOGENESIS		GO_REGULATION_OF_TRANSFERASE_ACTIVITY
4249	MGAT5	alpha-1,6-mannosylglycoprotein 6-beta-N-acetylglucosaminyltransferase [Source:HGNC Symbol;Acc:HGNC:7049]													GO_REGULATION_OF_PROTEIN_MODIFICATION_PROCESS								GO_REGULATION_OF_PHOSPHORUS_METABOLIC_PROCESS
553115	PEF1	penta-EF-hand domain containing 1 [Source:HGNC Symbol;Acc:HGNC:30009]													GO_REGULATION_OF_PROTEIN_MODIFICATION_PROCESS												GO_POSITIVE_REGULATION_OF_PROTEIN_METABOLIC_PROCESS							GO_ANATOMICAL_STRUCTURE_FORMATION_INVOLVED_IN_MORPHOGENESIS				GO_POSITIVE_REGULATION_OF_PROTEIN_MODIFICATION_PROCESS		GO_ORGANELLE_LOCALIZATION	GO_PROTEIN_CONTAINING_COMPLEX_ASSEMBLY
1013	CDH15	cadherin 15 [Source:HGNC Symbol;Acc:HGNC:1754]															GO_CYTOSKELETAL_PROTEIN_BINDING
55327	LIN7C	lin-7 homolog C, crumbs cell polarity complex component [Source:HGNC Symbol;Acc:HGNC:17789]															GO_CYTOSKELETAL_PROTEIN_BINDING
27166	PRELID1	PRELI domain containing 1 [Source:HGNC Symbol;Acc:HGNC:30255]																GO_POSITIVE_REGULATION_OF_MOLECULAR_FUNCTION		GO_REGULATION_OF_ORGANELLE_ORGANIZATION							GO_POSITIVE_REGULATION_OF_PROTEIN_METABOLIC_PROCESS					GO_POSITIVE_REGULATION_OF_CATALYTIC_ACTIVITY
3655	ITGA6	integrin subunit alpha 6 [Source:HGNC Symbol;Acc:HGNC:6142]																GO_POSITIVE_REGULATION_OF_MOLECULAR_FUNCTION					GO_REGULATION_OF_PHOSPHORUS_METABOLIC_PROCESS									GO_POSITIVE_REGULATION_OF_CATALYTIC_ACTIVITY		GO_ANATOMICAL_STRUCTURE_FORMATION_INVOLVED_IN_MORPHOGENESIS			GO_TUBE_DEVELOPMENT											GO_POSITIVE_REGULATION_OF_PHOSPHORUS_METABOLIC_PROCESS
10276	NET1	neuroepithelial cell transforming 1 [Source:HGNC Symbol;Acc:HGNC:14592]																GO_POSITIVE_REGULATION_OF_MOLECULAR_FUNCTION							GO_RESPONSE_TO_OXYGEN_CONTAINING_COMPOUND							GO_POSITIVE_REGULATION_OF_CATALYTIC_ACTIVITY										GO_REGULATION_OF_INTRACELLULAR_SIGNAL_TRANSDUCTION
9824	ARHGAP11A	Rho GTPase activating protein 11A [Source:HGNC Symbol;Acc:HGNC:15783]																GO_POSITIVE_REGULATION_OF_MOLECULAR_FUNCTION														GO_POSITIVE_REGULATION_OF_CATALYTIC_ACTIVITY										GO_REGULATION_OF_INTRACELLULAR_SIGNAL_TRANSDUCTION
256987	SERINC5	serine incorporator 5 [Source:HGNC Symbol;Acc:HGNC:18825]																GO_POSITIVE_REGULATION_OF_MOLECULAR_FUNCTION														GO_POSITIVE_REGULATION_OF_CATALYTIC_ACTIVITY																	GO_REGULATION_OF_TRANSFERASE_ACTIVITY
23129	PLXND1	plexin D1 [Source:HGNC Symbol;Acc:HGNC:9107]																GO_POSITIVE_REGULATION_OF_MOLECULAR_FUNCTION															GO_CIRCULATORY_SYSTEM_DEVELOPMENT	GO_ANATOMICAL_STRUCTURE_FORMATION_INVOLVED_IN_MORPHOGENESIS			GO_TUBE_DEVELOPMENT										GO_TUBE_MORPHOGENESIS
55823	VPS11	VPS11 core subunit of CORVET and HOPS complexes [Source:HGNC Symbol;Acc:HGNC:14583]																		GO_REGULATION_OF_ORGANELLE_ORGANIZATION							GO_POSITIVE_REGULATION_OF_PROTEIN_METABOLIC_PROCESS													GO_ORGANELLE_LOCALIZATION	GO_PROTEIN_CONTAINING_COMPLEX_ASSEMBLY
3162	HMOX1	heme oxygenase 1 [Source:HGNC Symbol;Acc:HGNC:5013]																						GO_REGULATION_OF_CELL_POPULATION_PROLIFERATION	GO_RESPONSE_TO_OXYGEN_CONTAINING_COMPOUND		GO_POSITIVE_REGULATION_OF_PROTEIN_METABOLIC_PROCESS						GO_CIRCULATORY_SYSTEM_DEVELOPMENT	GO_ANATOMICAL_STRUCTURE_FORMATION_INVOLVED_IN_MORPHOGENESIS			GO_TUBE_DEVELOPMENT			GO_ORGANELLE_LOCALIZATION	GO_PROTEIN_CONTAINING_COMPLEX_ASSEMBLY	GO_REGULATION_OF_INTRACELLULAR_SIGNAL_TRANSDUCTION					GO_TUBE_MORPHOGENESIS
4854	NOTCH3	notch receptor 3 [Source:HGNC Symbol;Acc:HGNC:7883]																						GO_REGULATION_OF_CELL_POPULATION_PROLIFERATION									GO_CIRCULATORY_SYSTEM_DEVELOPMENT	GO_ANATOMICAL_STRUCTURE_FORMATION_INVOLVED_IN_MORPHOGENESIS			GO_TUBE_DEVELOPMENT										GO_TUBE_MORPHOGENESIS
6474	SHOX2	short stature homeobox 2 [Source:HGNC Symbol;Acc:HGNC:10854]																						GO_REGULATION_OF_CELL_POPULATION_PROLIFERATION									GO_CIRCULATORY_SYSTEM_DEVELOPMENT				GO_TUBE_DEVELOPMENT										GO_TUBE_MORPHOGENESIS
1805	DPT	dermatopontin [Source:HGNC Symbol;Acc:HGNC:3011]																						GO_REGULATION_OF_CELL_POPULATION_PROLIFERATION
23334	SZT2	SZT2 subunit of KICSTOR complex [Source:HGNC Symbol;Acc:HGNC:29040]																							GO_RESPONSE_TO_OXYGEN_CONTAINING_COMPOUND																	GO_REGULATION_OF_INTRACELLULAR_SIGNAL_TRANSDUCTION
57402	S100A14	S100 calcium binding protein A14 [Source:HGNC Symbol;Acc:HGNC:18901]																							GO_RESPONSE_TO_OXYGEN_CONTAINING_COMPOUND
5757	PTMA	prothymosin alpha [Source:HGNC Symbol;Acc:HGNC:9623]																											GO_CHROMOSOME_ORGANIZATION
22992	KDM2A	lysine demethylase 2A [Source:HGNC Symbol;Acc:HGNC:13606]																											GO_CHROMOSOME_ORGANIZATION
2872	MKNK2	MAP kinase interacting serine/threonine kinase 2 [Source:HGNC Symbol;Acc:HGNC:7111]																													GO_PROTEIN_PHOSPHORYLATION
26523	AGO1	argonaute RISC component 1 [Source:HGNC Symbol;Acc:HGNC:3262]																															GO_CIRCULATORY_SYSTEM_DEVELOPMENT	GO_ANATOMICAL_STRUCTURE_FORMATION_INVOLVED_IN_MORPHOGENESIS			GO_TUBE_DEVELOPMENT				GO_PROTEIN_CONTAINING_COMPLEX_ASSEMBLY	GO_REGULATION_OF_INTRACELLULAR_SIGNAL_TRANSDUCTION					GO_TUBE_MORPHOGENESIS
30061	SLC40A1	solute carrier family 40 member 1 [Source:HGNC Symbol;Acc:HGNC:10909]																																GO_ANATOMICAL_STRUCTURE_FORMATION_INVOLVED_IN_MORPHOGENESIS
90411	MCFD2	multiple coagulation factor deficiency 2 [Source:HGNC Symbol;Acc:HGNC:18451]																																						GO_ORGANELLE_LOCALIZATION	GO_PROTEIN_CONTAINING_COMPLEX_ASSEMBLY
23243	ANKRD28	ankyrin repeat domain 28 [Source:HGNC Symbol;Acc:HGNC:29024]																																						GO_ORGANELLE_LOCALIZATION	GO_PROTEIN_CONTAINING_COMPLEX_ASSEMBLY
487	ATP2A1	ATPase sarcoplasmic/endoplasmic reticulum Ca2+ transporting 1 [Source:HGNC Symbol;Acc:HGNC:811]																																						GO_ORGANELLE_LOCALIZATION
56262	LRRC8A	leucine rich repeat containing 8 VRAC subunit A [Source:HGNC Symbol;Acc:HGNC:19027]																																							GO_PROTEIN_CONTAINING_COMPLEX_ASSEMBLY
7458	EIF4H	eukaryotic translation initiation factor 4H [Source:HGNC Symbol;Acc:HGNC:12741]																																							GO_PROTEIN_CONTAINING_COMPLEX_ASSEMBLY
57190	SELENON	selenoprotein N [Source:HGNC Symbol;Acc:HGNC:15999]																																								GO_REGULATION_OF_INTRACELLULAR_SIGNAL_TRANSDUCTION
57153	SLC44A2	solute carrier family 44 member 2 [Source:HGNC Symbol;Acc:HGNC:17292]																																								GO_REGULATION_OF_INTRACELLULAR_SIGNAL_TRANSDUCTION
147906	DACT3	dishevelled binding antagonist of beta catenin 3 [Source:HGNC Symbol;Acc:HGNC:30745]
6913	TBX15	T-box 15 [Source:HGNC Symbol;Acc:HGNC:11594]
7392	USF2	upstream transcription factor 2, c-fos interacting [Source:HGNC Symbol;Acc:HGNC:12594]
214	ALCAM	activated leukocyte cell adhesion molecule [Source:HGNC Symbol;Acc:HGNC:400]
191	AHCY	adenosylhomocysteinase [Source:HGNC Symbol;Acc:HGNC:343]
53354	PANK1	pantothenate kinase 1 [Source:HGNC Symbol;Acc:HGNC:8598]
11332	ACOT7	acyl-CoA thioesterase 7 [Source:HGNC Symbol;Acc:HGNC:24157]
221937	FOXK1	forkhead box K1 [Source:HGNC Symbol;Acc:HGNC:23480]
8570	KHSRP	KH-type splicing regulatory protein [Source:HGNC Symbol;Acc:HGNC:6316]
4907	NT5E	5'-nucleotidase ecto [Source:HGNC Symbol;Acc:HGNC:8021]
3908	LAMA2	laminin subunit alpha 2 [Source:HGNC Symbol;Acc:HGNC:6482]
3608	ILF2	interleukin enhancer binding factor 2 [Source:HGNC Symbol;Acc:HGNC:6037]
5214	PFKP	phosphofructokinase, platelet [Source:HGNC Symbol;Acc:HGNC:8878]
9856	KIAA0319	KIAA0319 [Source:HGNC Symbol;Acc:HGNC:21580]
4363	ABCC1	ATP binding cassette subfamily C member 1 [Source:HGNC Symbol;Acc:HGNC:51]
23333	DPY19L1	dpy-19 like C-mannosyltransferase 1 [Source:HGNC Symbol;Acc:HGNC:22205]
2677	GGCX	gamma-glutamyl carboxylase [Source:HGNC Symbol;Acc:HGNC:4247]
28973	MRPS18B	mitochondrial ribosomal protein S18B [Source:HGNC Symbol;Acc:HGNC:14516]
5099	PCDH7	protocadherin 7 [Source:HGNC Symbol;Acc:HGNC:8659]
3671	ISLR	immunoglobulin superfamily containing leucine rich repeat [Source:HGNC Symbol;Acc:HGNC:6133]
404037	HAPLN4	hyaluronan and proteoglycan link protein 4 [Source:HGNC Symbol;Acc:HGNC:31357]
10970	CKAP4	cytoskeleton associated protein 4 [Source:HGNC Symbol;Acc:HGNC:16991]
9761	MLEC	malectin [Source:HGNC Symbol;Acc:HGNC:28973]
9498	SLC4A8	solute carrier family 4 member 8 [Source:HGNC Symbol;Acc:HGNC:11034]
6576	SLC25A1	solute carrier family 25 member 1 [Source:HGNC Symbol;Acc:HGNC:10979]
8803	SUCLA2	succinate-CoA ligase ADP-forming beta subunit [Source:HGNC Symbol;Acc:HGNC:11448]
51629	SLC25A39	solute carrier family 25 member 39 [Source:HGNC Symbol;Acc:HGNC:24279]
149986	LSM14B	LSM family member 14B [Source:HGNC Symbol;Acc:HGNC:15887]
56995	TULP4	tubby like protein 4 [Source:HGNC Symbol;Acc:HGNC:15530]
10682	EBP	EBP cholestenol delta-isomerase [Source:HGNC Symbol;Acc:HGNC:3133]
5837	PYGM	glycogen phosphorylase, muscle associated [Source:HGNC Symbol;Acc:HGNC:9726]
9962	SLC23A2	solute carrier family 23 member 2 [Source:HGNC Symbol;Acc:HGNC:10973]
23062	GGA2	golgi associated, gamma adaptin ear containing, ARF binding protein 2 [Source:HGNC Symbol;Acc:HGNC:16064]
6345	SRL	sarcalumenin [Source:HGNC Symbol;Acc:HGNC:11295]
126298	IRGQ	immunity related GTPase Q [Source:HGNC Symbol;Acc:HGNC:24868]
23179	RGL1	ral guanine nucleotide dissociation stimulator like 1 [Source:HGNC Symbol;Acc:HGNC:30281]
80727	TTYH3	tweety family member 3 [Source:HGNC Symbol;Acc:HGNC:22222]
23167	EFR3A	EFR3 homolog A [Source:HGNC Symbol;Acc:HGNC:28970]
26031	OSBPL3	oxysterol binding protein like 3 [Source:HGNC Symbol;Acc:HGNC:16370]
128077	LIX1L	limb and CNS expressed 1 like [Source:HGNC Symbol;Acc:HGNC:28715]
5226	PGD	phosphogluconate dehydrogenase [Source:HGNC Symbol;Acc:HGNC:8891]
23248	RPRD2	regulation of nuclear pre-mRNA domain containing 2 [Source:HGNC Symbol;Acc:HGNC:29039]
9853	RUSC2	RUN and SH3 domain containing 2 [Source:HGNC Symbol;Acc:HGNC:23625]
126133	ALDH16A1	aldehyde dehydrogenase 16 family member A1 [Source:HGNC Symbol;Acc:HGNC:28114]
148398	SAMD11	sterile alpha motif domain containing 11 [Source:HGNC Symbol;Acc:HGNC:28706]
221061	FAM171A1	family with sequence similarity 171 member A1 [Source:HGNC Symbol;Acc:HGNC:23522]
404636	FAM45A	family with sequence similarity 45 member A [Source:HGNC Symbol;Acc:HGNC:31793]
[truncated: 3 more columns]
